# Supplementary material for: Fantastic genes and where to find them expressed in CHO
Source: Comput Struct Biotechnol J. 2025 Apr 2;27:1407–15. doi: 10.1016/j.csbj.2025.03.050 (PMC12002940; doi:10.1016/j.csbj.2025.03.050)
Supplement: MMC 2 — Details and metadata of all included datasets. [file mmc2.xlsx]

## Sheet: SupplementaryFile2
RunAccession	SampleAccession	DatasetAccession	LibraryStrategy	DatasetReadable	DatasetName	DatasetAbbrev	Author	PairedEnd	Source	CellLine	Producer	ProductType	Glutamine	GlutamineConcentration	CulturePhase	Host	CellLineSource	CellLineExact	Temperature	SelectionMarker	Growth	ProcessType	Productivity	Stability	FullSampleName
ERR4319927	ERS4805133	ERP122753	rRNA	ERP122753	Dhiman	D	Dhiman	TRUE	SRA	CHO-K1	FALSE	NA	TRUE	4	EarlyExp	TRUE	Non-Commercial	ATCC	37	GS+/-	NA	FedBatch	NA	NA	ATCC_host
ERR4319930	ERS4805134	ERP122753	rRNA	ERP122753	Dhiman	D	Dhiman	TRUE	SRA	CHO-K1	FALSE	NA	TRUE	4	EarlyExp	TRUE	Commercial	Horizon	37	GS-/-	NA	FedBatch	NA	NA	Horizon_host
ERR4319936	ERS4805135	ERP122753	rRNA	ERP122753	Dhiman	D	Dhiman	TRUE	SRA	CHO-K1	FALSE	NA	TRUE	4	EarlyExp	TRUE	Commercial	Horizon	37	ProcessEvolved	NA	FedBatch	NA	NA	ProcessEvolved_Horizon_host
ERR4319933	ERS4805136	ERP122753	rRNA	ERP122753	Dhiman	D	Dhiman	TRUE	SRA	CHO-K1	TRUE	mAb	FALSE	0	EarlyExp	FALSE	Commercial	Horizon	37	GS-/-	NA	FedBatch	High	TRUE	LowCN_stable
ERR4319918	ERS4805137	ERP122753	rRNA	ERP122753	Dhiman	D	Dhiman	TRUE	SRA	CHO-K1	TRUE	mAb	FALSE	0	EarlyExp	FALSE	Commercial	Horizon	37	GS-/-	NA	FedBatch	Low	FALSE	LowCN_unstable
ERR4319915	ERS4805138	ERP122753	rRNA	ERP122753	Dhiman	D	Dhiman	TRUE	SRA	CHO-K1	TRUE	mAb	FALSE	0	EarlyExp	FALSE	Commercial	Horizon	37	GS-/-	NA	FedBatch	Medium	TRUE	MedCN_stable
ERR4319912	ERS4805139	ERP122753	rRNA	ERP122753	Dhiman	D	Dhiman	TRUE	SRA	CHO-K1	TRUE	mAb	FALSE	0	EarlyExp	FALSE	Commercial	Horizon	37	GS-/-	NA	FedBatch	Medium	FALSE	MedCN_unstable
ERR4319921	ERS4805140	ERP122753	rRNA	ERP122753	Dhiman	D	Dhiman	TRUE	SRA	CHO-K1	TRUE	mAb	FALSE	0	EarlyExp	FALSE	Commercial	Horizon	37	GS-/-	NA	FedBatch	Medium	TRUE	HighCN_stable
ERR4319924	ERS4805141	ERP122753	rRNA	ERP122753	Dhiman	D	Dhiman	TRUE	SRA	CHO-K1	TRUE	mAb	FALSE	0	EarlyExp	FALSE	Commercial	Horizon	37	GS-/-	NA	FedBatch	High	FALSE	HighCN_unstable
ERR4319928	ERS4805142	ERP122753	rRNA	ERP122753	Dhiman	D	Dhiman	TRUE	SRA	CHO-K1	FALSE	NA	TRUE	4	EarlyExp	TRUE	Non-Commercial	ATCC	37	GS+/-	NA	FedBatch	NA	NA	ATCC_host
ERR4319931	ERS4805143	ERP122753	rRNA	ERP122753	Dhiman	D	Dhiman	TRUE	SRA	CHO-K1	FALSE	NA	TRUE	4	EarlyExp	TRUE	Commercial	Horizon	37	GS-/-	NA	FedBatch	NA	NA	Horizon_host
ERR4319937	ERS4805144	ERP122753	rRNA	ERP122753	Dhiman	D	Dhiman	TRUE	SRA	CHO-K1	FALSE	NA	TRUE	4	EarlyExp	TRUE	Commercial	Horizon	37	ProcessEvolved	NA	FedBatch	NA	NA	ProcessEvolved_Horizon_host
ERR4319934	ERS4805145	ERP122753	rRNA	ERP122753	Dhiman	D	Dhiman	TRUE	SRA	CHO-K1	TRUE	mAb	FALSE	0	EarlyExp	FALSE	Commercial	Horizon	37	GS-/-	NA	FedBatch	High	TRUE	LowCN_stable
ERR4319919	ERS4805146	ERP122753	rRNA	ERP122753	Dhiman	D	Dhiman	TRUE	SRA	CHO-K1	TRUE	mAb	FALSE	0	EarlyExp	FALSE	Commercial	Horizon	37	GS-/-	NA	FedBatch	Low	FALSE	LowCN_unstable
ERR4319916	ERS4805147	ERP122753	rRNA	ERP122753	Dhiman	D	Dhiman	TRUE	SRA	CHO-K1	TRUE	mAb	FALSE	0	EarlyExp	FALSE	Commercial	Horizon	37	GS-/-	NA	FedBatch	Medium	TRUE	MedCN_stable
ERR4319913	ERS4805148	ERP122753	rRNA	ERP122753	Dhiman	D	Dhiman	TRUE	SRA	CHO-K1	TRUE	mAb	FALSE	0	EarlyExp	FALSE	Commercial	Horizon	37	GS-/-	NA	FedBatch	Medium	FALSE	MedCN_unstable
ERR4319922	ERS4805149	ERP122753	rRNA	ERP122753	Dhiman	D	Dhiman	TRUE	SRA	CHO-K1	TRUE	mAb	FALSE	0	EarlyExp	FALSE	Commercial	Horizon	37	GS-/-	NA	FedBatch	Medium	TRUE	HighCN_stable
ERR4319925	ERS4805150	ERP122753	rRNA	ERP122753	Dhiman	D	Dhiman	TRUE	SRA	CHO-K1	TRUE	mAb	FALSE	0	EarlyExp	FALSE	Commercial	Horizon	37	GS-/-	NA	FedBatch	High	FALSE	HighCN_unstable
ERR4319929	ERS4805151	ERP122753	rRNA	ERP122753	Dhiman	D	Dhiman	TRUE	SRA	CHO-K1	FALSE	NA	TRUE	4	EarlyExp	TRUE	Non-Commercial	ATCC	37	GS+/-	NA	FedBatch	NA	NA	ATCC_host
ERR4319932	ERS4805152	ERP122753	rRNA	ERP122753	Dhiman	D	Dhiman	TRUE	SRA	CHO-K1	FALSE	NA	TRUE	4	EarlyExp	TRUE	Commercial	Horizon	37	GS-/-	NA	FedBatch	NA	NA	Horizon_host
ERR4319938	ERS4805153	ERP122753	rRNA	ERP122753	Dhiman	D	Dhiman	TRUE	SRA	CHO-K1	FALSE	NA	TRUE	4	EarlyExp	TRUE	Commercial	Horizon	37	ProcessEvolved	NA	FedBatch	NA	NA	ProcessEvolved_Horizon_host
ERR4319935	ERS4805154	ERP122753	rRNA	ERP122753	Dhiman	D	Dhiman	TRUE	SRA	CHO-K1	TRUE	mAb	FALSE	0	EarlyExp	FALSE	Commercial	Horizon	37	GS-/-	NA	FedBatch	High	TRUE	LowCN_stable
ERR4319920	ERS4805155	ERP122753	rRNA	ERP122753	Dhiman	D	Dhiman	TRUE	SRA	CHO-K1	TRUE	mAb	FALSE	0	EarlyExp	FALSE	Commercial	Horizon	37	GS-/-	NA	FedBatch	Low	FALSE	LowCN_unstable
ERR4319917	ERS4805156	ERP122753	rRNA	ERP122753	Dhiman	D	Dhiman	TRUE	SRA	CHO-K1	TRUE	mAb	FALSE	0	EarlyExp	FALSE	Commercial	Horizon	37	GS-/-	NA	FedBatch	Medium	TRUE	MedCN_stable
ERR4319914	ERS4805157	ERP122753	rRNA	ERP122753	Dhiman	D	Dhiman	TRUE	SRA	CHO-K1	TRUE	mAb	FALSE	0	EarlyExp	FALSE	Commercial	Horizon	37	GS-/-	NA	FedBatch	Medium	FALSE	MedCN_unstable
ERR4319923	ERS4805158	ERP122753	rRNA	ERP122753	Dhiman	D	Dhiman	TRUE	SRA	CHO-K1	TRUE	mAb	FALSE	0	EarlyExp	FALSE	Commercial	Horizon	37	GS-/-	NA	FedBatch	Medium	TRUE	HighCN_stable
ERR4319926	ERS4805159	ERP122753	rRNA	ERP122753	Dhiman	D	Dhiman	TRUE	SRA	CHO-K1	TRUE	mAb	FALSE	0	EarlyExp	FALSE	Commercial	Horizon	37	GS-/-	NA	FedBatch	High	FALSE	HighCN_unstable
SRR2968323	SRS1185350	SRP066848	PolyA	SRP066848	vanWijk	vW	van Wijk	TRUE	SRA	CHO-K1	FALSE	NA	F-12 Ham	NA	NA	TRUE			NA	NA	NA	NA	NA	NA	WT
SRR2968324	SRS1185349	SRP066848	PolyA	SRP066848	vanWijk	vW	van Wijk	TRUE	SRA	CHO-K1	FALSE	NA	F-12 Ham	NA	NA	TRUE			NA	NA	NA	NA	NA	NA	WT
SRR2968325	SRS1185351	SRP066848	PolyA	SRP066848	vanWijk	vW	van Wijk	TRUE	SRA	CHO-K1	FALSE	NA	F-12 Ham	NA	NA	FALSE			NA	NA	NA	NA	NA	NA	CHOpgsA745
SRR2968326	SRS1185348	SRP066848	PolyA	SRP066848	vanWijk	vW	van Wijk	TRUE	SRA	CHO-K1	FALSE	NA	F-12 Ham	NA	NA	FALSE			NA	NA	NA	NA	NA	NA	CHOpgsA745
SRR2968327	SRS1185347	SRP066848	PolyA	SRP066848	vanWijk	vW	van Wijk	TRUE	SRA	CHO-K1	FALSE	NA	F-12 Ham	NA	NA	FALSE			NA	NA	NA	NA	NA	NA	CHOpgsA745-XylT1
SRR2968328	SRS1185346	SRP066848	PolyA	SRP066848	vanWijk	vW	van Wijk	TRUE	SRA	CHO-K1	FALSE	NA	F-12 Ham	NA	NA	FALSE			NA	NA	NA	NA	NA	NA	CHOpgsA745-XylT1
SRR3161757	SRS1322707	SRP069883	PolyA	SRP069883	Hefzi	H	Hefzi	TRUE	SRA	CHO-S	FALSE	NA	TRUE	8	MidExp	TRUE	Commercial	Life Technologies	37	NA	NA	Batch	NA	NA	Batch_72h
SRR3161758	SRS1322706	SRP069883	PolyA	SRP069883	Hefzi	H	Hefzi	TRUE	SRA	CHO-S	FALSE	NA	TRUE	8	MidExp	TRUE	Commercial	Life Technologies	37	NA	NA	Batch	NA	NA	Batch_72h
SRR3161759	SRS1322704	SRP069883	PolyA	SRP069883	Hefzi	H	Hefzi	TRUE	SRA	CHO-S	FALSE	NA	TRUE	8	MidExp	TRUE	Commercial	Life Technologies	37	NA	NA	Batch	NA	NA	Batch_72h
SRR3161760	SRS1322705	SRP069883	PolyA	SRP069883	Hefzi	H	Hefzi	TRUE	SRA	CHO-S	FALSE	NA	TRUE	8	MidExp	TRUE	Commercial	Life Technologies	37	NA	NA	Batch	NA	NA	Batch_72h
SRR3161761	SRS1322703	SRP069883	PolyA	SRP069883	Hefzi	H	Hefzi	TRUE	SRA	CHO-S	FALSE	NA	TRUE	8	MidExp	TRUE	Commercial	Life Technologies	37	NA	NA	Batch	NA	NA	Batch_84h
SRR3161762	SRS1322702	SRP069883	PolyA	SRP069883	Hefzi	H	Hefzi	TRUE	SRA	CHO-S	FALSE	NA	TRUE	8	MidExp	TRUE	Commercial	Life Technologies	37	NA	NA	Batch	NA	NA	Batch_84h
SRR3161763	SRS1322700	SRP069883	PolyA	SRP069883	Hefzi	H	Hefzi	TRUE	SRA	CHO-S	FALSE	NA	TRUE	8	MidExp	TRUE	Commercial	Life Technologies	37	NA	NA	Batch	NA	NA	Batch_84h
SRR3161764	SRS1322701	SRP069883	PolyA	SRP069883	Hefzi	H	Hefzi	TRUE	SRA	CHO-S	FALSE	NA	TRUE	8	MidExp	TRUE	Commercial	Life Technologies	37	NA	NA	Batch	NA	NA	Batch_84h
SRR3161765	SRS1322699	SRP069883	PolyA	SRP069883	Hefzi	H	Hefzi	TRUE	SRA	CHO-S	FALSE	NA	TRUE	8	LateExp	TRUE	Commercial	Life Technologies	37	NA	NA	Batch	NA	NA	Batch_96h
SRR3161766	SRS1322698	SRP069883	PolyA	SRP069883	Hefzi	H	Hefzi	TRUE	SRA	CHO-S	FALSE	NA	TRUE	8	LateExp	TRUE	Commercial	Life Technologies	37	NA	NA	Batch	NA	NA	Batch_96h
SRR3161767	SRS1322696	SRP069883	PolyA	SRP069883	Hefzi	H	Hefzi	TRUE	SRA	CHO-S	FALSE	NA	TRUE	8	LateExp	TRUE	Commercial	Life Technologies	37	NA	NA	Batch	NA	NA	Batch_96h
SRR3161768	SRS1322697	SRP069883	PolyA	SRP069883	Hefzi	H	Hefzi	TRUE	SRA	CHO-S	FALSE	NA	TRUE	8	LateExp	TRUE	Commercial	Life Technologies	37	NA	NA	Batch	NA	NA	Batch_96h
SRR3161769	SRS1322695	SRP069883	PolyA	SRP069883	Hefzi	H	Hefzi	TRUE	SRA	CHO-S	FALSE	NA	TRUE	8	LateExp	TRUE	Commercial	Life Technologies	37	NA	NA	Batch	NA	NA	Batch_108h
SRR3161770	SRS1322693	SRP069883	PolyA	SRP069883	Hefzi	H	Hefzi	TRUE	SRA	CHO-S	FALSE	NA	TRUE	8	LateExp	TRUE	Commercial	Life Technologies	37	NA	NA	Batch	NA	NA	Batch_108h
SRR3161771	SRS1322694	SRP069883	PolyA	SRP069883	Hefzi	H	Hefzi	TRUE	SRA	CHO-S	FALSE	NA	TRUE	8	LateExp	TRUE	Commercial	Life Technologies	37	NA	NA	Batch	NA	NA	Batch_108h
SRR3161772	SRS1322692	SRP069883	PolyA	SRP069883	Hefzi	H	Hefzi	TRUE	SRA	CHO-S	FALSE	NA	TRUE	8	LateExp	TRUE	Commercial	Life Technologies	37	NA	NA	Batch	NA	NA	Batch_108h
SRR3161773	SRS1322691	SRP069883	PolyA	SRP069883	Hefzi	H	Hefzi	TRUE	SRA	CHO-S	FALSE	NA	TRUE	8	EarlyStat	TRUE	Commercial	Life Technologies	37	NA	NA	Batch	NA	NA	Batch_120h
SRR3161774	SRS1322690	SRP069883	PolyA	SRP069883	Hefzi	H	Hefzi	TRUE	SRA	CHO-S	FALSE	NA	TRUE	8	EarlyStat	TRUE	Commercial	Life Technologies	37	NA	NA	Batch	NA	NA	Batch_120h
SRR3161775	SRS1322689	SRP069883	PolyA	SRP069883	Hefzi	H	Hefzi	TRUE	SRA	CHO-S	FALSE	NA	TRUE	8	EarlyStat	TRUE	Commercial	Life Technologies	37	NA	NA	Batch	NA	NA	Batch_120h
SRR3161776	SRS1322688	SRP069883	PolyA	SRP069883	Hefzi	H	Hefzi	TRUE	SRA	CHO-S	FALSE	NA	TRUE	8	EarlyStat	TRUE	Commercial	Life Technologies	37	NA	NA	Batch	NA	NA	Batch_120h
SRR3161777	SRS1322686	SRP069883	PolyA	SRP069883	Hefzi	H	Hefzi	TRUE	SRA	CHO-S	FALSE	NA	TRUE	8	MidStat	TRUE	Commercial	Life Technologies	37	NA	NA	Batch	NA	NA	Batch_132h
SRR3161778	SRS1322687	SRP069883	PolyA	SRP069883	Hefzi	H	Hefzi	TRUE	SRA	CHO-S	FALSE	NA	TRUE	8	MidStat	TRUE	Commercial	Life Technologies	37	NA	NA	Batch	NA	NA	Batch_132h
SRR3161779	SRS1322685	SRP069883	PolyA	SRP069883	Hefzi	H	Hefzi	TRUE	SRA	CHO-S	FALSE	NA	TRUE	8	MidStat	TRUE	Commercial	Life Technologies	37	NA	NA	Batch	NA	NA	Batch_132h
SRR3161780	SRS1322684	SRP069883	PolyA	SRP069883	Hefzi	H	Hefzi	TRUE	SRA	CHO-S	FALSE	NA	TRUE	8	MidStat	TRUE	Commercial	Life Technologies	37	NA	NA	Batch	NA	NA	Batch_132h
SRR3161781	SRS1322682	SRP069883	PolyA	SRP069883	Hefzi	H	Hefzi	TRUE	SRA	CHO-S	FALSE	NA	TRUE	8	MidStat	TRUE	Commercial	Life Technologies	37	NA	NA	Batch	NA	NA	Batch_144h
SRR3161782	SRS1322681	SRP069883	PolyA	SRP069883	Hefzi	H	Hefzi	TRUE	SRA	CHO-S	FALSE	NA	TRUE	8	MidStat	TRUE	Commercial	Life Technologies	37	NA	NA	Batch	NA	NA	Batch_144h
SRR3161783	SRS1322683	SRP069883	PolyA	SRP069883	Hefzi	H	Hefzi	TRUE	SRA	CHO-S	FALSE	NA	TRUE	8	MidStat	TRUE	Commercial	Life Technologies	37	NA	NA	Batch	NA	NA	Batch_144h
SRR3161784	SRS1322680	SRP069883	PolyA	SRP069883	Hefzi	H	Hefzi	TRUE	SRA	CHO-S	FALSE	NA	TRUE	8	MidStat	TRUE	Commercial	Life Technologies	37	NA	NA	Batch	NA	NA	Batch_144h
SRR3161785	SRS1322679	SRP069883	PolyA	SRP069883	Hefzi	H	Hefzi	TRUE	SRA	CHO-S	FALSE	NA	TRUE	8	LateStat	TRUE	Commercial	Life Technologies	37	NA	NA	Batch	NA	NA	Batch_156h
SRR3161786	SRS1322678	SRP069883	PolyA	SRP069883	Hefzi	H	Hefzi	TRUE	SRA	CHO-S	FALSE	NA	TRUE	8	LateStat	TRUE	Commercial	Life Technologies	37	NA	NA	Batch	NA	NA	Batch_156h
SRR3161787	SRS1322677	SRP069883	PolyA	SRP069883	Hefzi	H	Hefzi	TRUE	SRA	CHO-S	FALSE	NA	TRUE	8	LateStat	TRUE	Commercial	Life Technologies	37	NA	NA	Batch	NA	NA	Batch_156h
SRR3161788	SRS1322676	SRP069883	PolyA	SRP069883	Hefzi	H	Hefzi	TRUE	SRA	CHO-S	FALSE	NA	TRUE	8	LateStat	TRUE	Commercial	Life Technologies	37	NA	NA	Batch	NA	NA	Batch_156h
SRR3161789	SRS1322674	SRP069883	PolyA	SRP069883	Hefzi	H	Hefzi	TRUE	SRA	CHO-S	FALSE	NA	TRUE	8	LateStat	TRUE	Commercial	Life Technologies	37	NA	NA	Batch	NA	NA	Batch_168h
SRR3161790	SRS1322673	SRP069883	PolyA	SRP069883	Hefzi	H	Hefzi	TRUE	SRA	CHO-S	FALSE	NA	TRUE	8	LateStat	TRUE	Commercial	Life Technologies	37	NA	NA	Batch	NA	NA	Batch_168h
SRR3161791	SRS1322672	SRP069883	PolyA	SRP069883	Hefzi	H	Hefzi	TRUE	SRA	CHO-S	FALSE	NA	TRUE	8	LateStat	TRUE	Commercial	Life Technologies	37	NA	NA	Batch	NA	NA	Batch_168h
SRR3161792	SRS1322671	SRP069883	PolyA	SRP069883	Hefzi	H	Hefzi	TRUE	SRA	CHO-S	FALSE	NA	TRUE	8	LateStat	TRUE	Commercial	Life Technologies	37	NA	NA	Batch	NA	NA	Batch_168h
SRR3161793	SRS1322670	SRP069883	PolyA	SRP069883	Hefzi	H	Hefzi	TRUE	SRA	CHO-S	FALSE	NA	TRUE	8	Decl	TRUE	Commercial	Life Technologies	37	NA	NA	Batch	NA	NA	Batch_180h
SRR3161794	SRS1322675	SRP069883	PolyA	SRP069883	Hefzi	H	Hefzi	TRUE	SRA	CHO-S	FALSE	NA	TRUE	8	Decl	TRUE	Commercial	Life Technologies	37	NA	NA	Batch	NA	NA	Batch_180h
SRR3161795	SRS1322669	SRP069883	PolyA	SRP069883	Hefzi	H	Hefzi	TRUE	SRA	CHO-S	FALSE	NA	TRUE	8	Decl	TRUE	Commercial	Life Technologies	37	NA	NA	Batch	NA	NA	Batch_180h
SRR3161796	SRS1322668	SRP069883	PolyA	SRP069883	Hefzi	H	Hefzi	TRUE	SRA	CHO-S	FALSE	NA	TRUE	8	Decl	TRUE	Commercial	Life Technologies	37	NA	NA	Batch	NA	NA	Batch_180h
SRR5812564	SRS2343053	SRP111368	PolyA	SRP111368	Orellana	O	Orellana	TRUE	SRA	CHO-K1	TRUE	mAb	TRUE	NA	MidExp	FALSE	Commercial	CHOZN	37	GS-/- + MSX	Low	FedBatch	High	TRUE	HP_Bio_rep1
SRR5812565	SRS2343052	SRP111368	PolyA	SRP111368	Orellana	O	Orellana	TRUE	SRA	CHO-K1	TRUE	mAb	TRUE	NA	MidExp	FALSE	Commercial	CHOZN	37	GS-/- + MSX	Low	FedBatch	High	TRUE	HP_Bio_rep2
SRR5812566	SRS2343054	SRP111368	PolyA	SRP111368	Orellana	O	Orellana	TRUE	SRA	CHO-K1	TRUE	mAb	TRUE	NA	MidExp	FALSE	Commercial	CHOZN	37	GS-/- + MSX	Low	FedBatch	High	TRUE	HP_Bio_rep3
SRR5812567	SRS2343055	SRP111368	PolyA	SRP111368	Orellana	O	Orellana	TRUE	SRA	CHO-K1	TRUE	mAb	TRUE	NA	MidExp	FALSE	Commercial	CHOZN	37	GS-/- + MSX	High	FedBatch	Low	NA	LP_Bio_rep1
SRR5812568	SRS2343056	SRP111368	PolyA	SRP111368	Orellana	O	Orellana	TRUE	SRA	CHO-K1	TRUE	mAb	TRUE	NA	MidExp	FALSE	Commercial	CHOZN	37	GS-/- + MSX	High	FedBatch	Low	NA	LP_Bio_rep2
SRR5812569	SRS2343057	SRP111368	PolyA	SRP111368	Orellana	O	Orellana	TRUE	SRA	CHO-K1	TRUE	mAb	TRUE	NA	MidExp	FALSE	Commercial	CHOZN	37	GS-/- + MSX	High	FedBatch	Low	NA	LP_Bio_rep3
SRR5812570	SRS2343058	SRP111368	PolyA	SRP111368	Orellana	O	Orellana	TRUE	SRA	CHO-K1	TRUE	mAb	TRUE	NA	MidExp	FALSE	Commercial	CHOZN	37	GS-/- + MSX	NA	FedBatch	High	NA	SubHP_Bio_rep1
SRR5812571	SRS2343058	SRP111368	PolyA	SRP111368	Orellana	O	Orellana	TRUE	SRA	CHO-K1	TRUE	mAb	TRUE	NA	MidExp	FALSE	Commercial	CHOZN	37	GS-/- + MSX	NA	FedBatch	High	NA	SubHP_Bio_rep1
SRR5812572	SRS2343059	SRP111368	PolyA	SRP111368	Orellana	O	Orellana	TRUE	SRA	CHO-K1	TRUE	mAb	TRUE	NA	MidExp	FALSE	Commercial	CHOZN	37	GS-/- + MSX	NA	FedBatch	High	NA	SubHP_Bio_rep2
SRR5812573	SRS2343059	SRP111368	PolyA	SRP111368	Orellana	O	Orellana	TRUE	SRA	CHO-K1	TRUE	mAb	TRUE	NA	MidExp	FALSE	Commercial	CHOZN	37	GS-/- + MSX	NA	FedBatch	High	NA	SubHP_Bio_rep2
SRR5812574	SRS2343060	SRP111368	PolyA	SRP111368	Orellana	O	Orellana	TRUE	SRA	CHO-K1	TRUE	mAb	TRUE	NA	MidExp	FALSE	Commercial	CHOZN	37	GS-/- + MSX	NA	FedBatch	High	NA	SubHP_Bio_rep3
SRR5812575	SRS2343060	SRP111368	PolyA	SRP111368	Orellana	O	Orellana	TRUE	SRA	CHO-K1	TRUE	mAb	TRUE	NA	MidExp	FALSE	Commercial	CHOZN	37	GS-/- + MSX	NA	FedBatch	High	NA	SubHP_Bio_rep3
SRR5812576	SRS2343061	SRP111368	PolyA	SRP111368	Orellana	O	Orellana	TRUE	SRA	CHO-K1	TRUE	mAb	TRUE	NA	MidExp	FALSE	Commercial	CHOZN	37	GS-/- + MSX	NA	FedBatch	Low	NA	SubLP_Bio_rep1
SRR5812577	SRS2343061	SRP111368	PolyA	SRP111368	Orellana	O	Orellana	TRUE	SRA	CHO-K1	TRUE	mAb	TRUE	NA	MidExp	FALSE	Commercial	CHOZN	37	GS-/- + MSX	NA	FedBatch	Low	NA	SubLP_Bio_rep1
SRR5812578	SRS2343062	SRP111368	PolyA	SRP111368	Orellana	O	Orellana	TRUE	SRA	CHO-K1	TRUE	mAb	TRUE	NA	MidExp	FALSE	Commercial	CHOZN	37	GS-/- + MSX	NA	FedBatch	Low	NA	SubLP_Bio_rep2
SRR5812579	SRS2343062	SRP111368	PolyA	SRP111368	Orellana	O	Orellana	TRUE	SRA	CHO-K1	TRUE	mAb	TRUE	NA	MidExp	FALSE	Commercial	CHOZN	37	GS-/- + MSX	NA	FedBatch	Low	NA	SubLP_Bio_rep2
SRR5812580	SRS2343063	SRP111368	PolyA	SRP111368	Orellana	O	Orellana	TRUE	SRA	CHO-K1	TRUE	mAb	TRUE	NA	MidExp	FALSE	Commercial	CHOZN	37	GS-/- + MSX	NA	FedBatch	Low	NA	SubLP_Bio_rep3
SRR5812581	SRS2343063	SRP111368	PolyA	SRP111368	Orellana	O	Orellana	TRUE	SRA	CHO-K1	TRUE	mAb	TRUE	NA	MidExp	FALSE	Commercial	CHOZN	37	GS-/- + MSX	NA	FedBatch	Low	NA	SubLP_Bio_rep3
SRR7779168	SRS3734914	SRP159459	PolyA	SRP159459	Chiang	C	Chiang	TRUE	SRA	CHO-K1	FALSE	NA	TRUE	2	NA	FALSE	Non-Commercial	ATCC	37	NA	NA	Plate	NA	NA	VSV_m
SRR7779169	SRS3734915	SRP159459	PolyA	SRP159459	Chiang	C	Chiang	TRUE	SRA	CHO-K1	FALSE	NA	TRUE	2	NA	FALSE	Non-Commercial	ATCC	37	NA	NA	Plate	NA	NA	VSV_poly
SRR7779170	SRS3734916	SRP159459	PolyA	SRP159459	Chiang	C	Chiang	TRUE	SRA	CHO-K1	FALSE	NA	TRUE	2	NA	FALSE	Non-Commercial	ATCC	37	NA	NA	Plate	NA	NA	VSV_ifn
SRR7779171	SRS3734917	SRP159459	PolyA	SRP159459	Chiang	C	Chiang	TRUE	SRA	CHO-K1	FALSE	NA	TRUE	2	NA	FALSE	Non-Commercial	ATCC	37	NA	NA	Plate	NA	NA	VSV_V+m
SRR7779172	SRS3734918	SRP159459	PolyA	SRP159459	Chiang	C	Chiang	TRUE	SRA	CHO-K1	FALSE	NA	TRUE	2	NA	FALSE	Non-Commercial	ATCC	37	NA	NA	Plate	NA	NA	VSV_V+poly
SRR7779173	SRS3734919	SRP159459	PolyA	SRP159459	Chiang	C	Chiang	TRUE	SRA	CHO-K1	FALSE	NA	TRUE	2	NA	FALSE	Non-Commercial	ATCC	37	NA	NA	Plate	NA	NA	VSV_V+ifn
SRR7779174	SRS3734920	SRP159459	PolyA	SRP159459	Chiang	C	Chiang	TRUE	SRA	CHO-K1	FALSE	NA	TRUE	2	NA	FALSE	Non-Commercial	ATCC	37	NA	NA	Plate	NA	NA	VSV_m
SRR7779175	SRS3734925	SRP159459	PolyA	SRP159459	Chiang	C	Chiang	TRUE	SRA	CHO-K1	FALSE	NA	TRUE	2	NA	FALSE	Non-Commercial	ATCC	37	NA	NA	Plate	NA	NA	VSV_poly
SRR7779176	SRS3734921	SRP159459	PolyA	SRP159459	Chiang	C	Chiang	TRUE	SRA	CHO-K1	FALSE	NA	TRUE	2	NA	FALSE	Non-Commercial	ATCC	37	NA	NA	Plate	NA	NA	VSV_ifn
SRR7779177	SRS3734922	SRP159459	PolyA	SRP159459	Chiang	C	Chiang	TRUE	SRA	CHO-K1	FALSE	NA	TRUE	2	NA	FALSE	Non-Commercial	ATCC	37	NA	NA	Plate	NA	NA	VSV_V+m
SRR7779178	SRS3734923	SRP159459	PolyA	SRP159459	Chiang	C	Chiang	TRUE	SRA	CHO-K1	FALSE	NA	TRUE	2	NA	FALSE	Non-Commercial	ATCC	37	NA	NA	Plate	NA	NA	VSV_V+poly
SRR7779179	SRS3734924	SRP159459	PolyA	SRP159459	Chiang	C	Chiang	TRUE	SRA	CHO-K1	FALSE	NA	TRUE	2	NA	FALSE	Non-Commercial	ATCC	37	NA	NA	Plate	NA	NA	VSV_V+ifn
SRR7779180	SRS3734926	SRP159459	PolyA	SRP159459	Chiang	C	Chiang	TRUE	SRA	CHO-K1	FALSE	NA	TRUE	2	NA	FALSE	Non-Commercial	ATCC	37	NA	NA	Plate	NA	NA	EMCV_m
SRR7779181	SRS3734927	SRP159459	PolyA	SRP159459	Chiang	C	Chiang	TRUE	SRA	CHO-K1	FALSE	NA	TRUE	2	NA	FALSE	Non-Commercial	ATCC	37	NA	NA	Plate	NA	NA	EMCV_poly
SRR7779182	SRS3734928	SRP159459	PolyA	SRP159459	Chiang	C	Chiang	TRUE	SRA	CHO-K1	FALSE	NA	TRUE	2	NA	FALSE	Non-Commercial	ATCC	37	NA	NA	Plate	NA	NA	EMCV_ifn
SRR7779183	SRS3734929	SRP159459	PolyA	SRP159459	Chiang	C	Chiang	TRUE	SRA	CHO-K1	FALSE	NA	TRUE	2	NA	FALSE	Non-Commercial	ATCC	37	NA	NA	Plate	NA	NA	EMCV_V+m
SRR7779184	SRS3734930	SRP159459	PolyA	SRP159459	Chiang	C	Chiang	TRUE	SRA	CHO-K1	FALSE	NA	TRUE	2	NA	FALSE	Non-Commercial	ATCC	37	NA	NA	Plate	NA	NA	EMCV_V+poly
SRR7779185	SRS3734948	SRP159459	PolyA	SRP159459	Chiang	C	Chiang	TRUE	SRA	CHO-K1	FALSE	NA	TRUE	2	NA	FALSE	Non-Commercial	ATCC	37	NA	NA	Plate	NA	NA	EMCV_V+ifn
SRR7779186	SRS3734931	SRP159459	PolyA	SRP159459	Chiang	C	Chiang	TRUE	SRA	CHO-K1	FALSE	NA	TRUE	2	NA	FALSE	Non-Commercial	ATCC	37	NA	NA	Plate	NA	NA	EMCV_m
SRR7779187	SRS3734932	SRP159459	PolyA	SRP159459	Chiang	C	Chiang	TRUE	SRA	CHO-K1	FALSE	NA	TRUE	2	NA	FALSE	Non-Commercial	ATCC	37	NA	NA	Plate	NA	NA	EMCV_poly
SRR7779188	SRS3734933	SRP159459	PolyA	SRP159459	Chiang	C	Chiang	TRUE	SRA	CHO-K1	FALSE	NA	TRUE	2	NA	FALSE	Non-Commercial	ATCC	37	NA	NA	Plate	NA	NA	EMCV_ifn
SRR7779189	SRS3734934	SRP159459	PolyA	SRP159459	Chiang	C	Chiang	TRUE	SRA	CHO-K1	FALSE	NA	TRUE	2	NA	FALSE	Non-Commercial	ATCC	37	NA	NA	Plate	NA	NA	EMCV_V+m
SRR7779190	SRS3734935	SRP159459	PolyA	SRP159459	Chiang	C	Chiang	TRUE	SRA	CHO-K1	FALSE	NA	TRUE	2	NA	FALSE	Non-Commercial	ATCC	37	NA	NA	Plate	NA	NA	EMCV_V+poly
SRR7779191	SRS3734936	SRP159459	PolyA	SRP159459	Chiang	C	Chiang	TRUE	SRA	CHO-K1	FALSE	NA	TRUE	2	NA	FALSE	Non-Commercial	ATCC	37	NA	NA	Plate	NA	NA	EMCV_V+ifn
SRR7779192	SRS3734937	SRP159459	PolyA	SRP159459	Chiang	C	Chiang	TRUE	SRA	CHO-K1	FALSE	NA	TRUE	2	NA	FALSE	Non-Commercial	ATCC	37	NA	NA	Plate	NA	NA	Reo_m
SRR7779193	SRS3734938	SRP159459	PolyA	SRP159459	Chiang	C	Chiang	TRUE	SRA	CHO-K1	FALSE	NA	TRUE	2	NA	FALSE	Non-Commercial	ATCC	37	NA	NA	Plate	NA	NA	Reo_poly
SRR7779194	SRS3734939	SRP159459	PolyA	SRP159459	Chiang	C	Chiang	TRUE	SRA	CHO-K1	FALSE	NA	TRUE	2	NA	FALSE	Non-Commercial	ATCC	37	NA	NA	Plate	NA	NA	Reo_ifn
SRR7779195	SRS3734940	SRP159459	PolyA	SRP159459	Chiang	C	Chiang	TRUE	SRA	CHO-K1	FALSE	NA	TRUE	2	NA	FALSE	Non-Commercial	ATCC	37	NA	NA	Plate	NA	NA	Reo_V+m
SRR7779196	SRS3734941	SRP159459	PolyA	SRP159459	Chiang	C	Chiang	TRUE	SRA	CHO-K1	FALSE	NA	TRUE	2	NA	FALSE	Non-Commercial	ATCC	37	NA	NA	Plate	NA	NA	Reo_V+poly
SRR7779197	SRS3734942	SRP159459	PolyA	SRP159459	Chiang	C	Chiang	TRUE	SRA	CHO-K1	FALSE	NA	TRUE	2	NA	FALSE	Non-Commercial	ATCC	37	NA	NA	Plate	NA	NA	Reo_V+ifn
SRR7779198	SRS3734943	SRP159459	PolyA	SRP159459	Chiang	C	Chiang	TRUE	SRA	CHO-K1	FALSE	NA	TRUE	2	NA	FALSE	Non-Commercial	ATCC	37	NA	NA	Plate	NA	NA	Reo_m
SRR7779199	SRS3734949	SRP159459	PolyA	SRP159459	Chiang	C	Chiang	TRUE	SRA	CHO-K1	FALSE	NA	TRUE	2	NA	FALSE	Non-Commercial	ATCC	37	NA	NA	Plate	NA	NA	Reo_poly
SRR7779200	SRS3734944	SRP159459	PolyA	SRP159459	Chiang	C	Chiang	TRUE	SRA	CHO-K1	FALSE	NA	TRUE	2	NA	FALSE	Non-Commercial	ATCC	37	NA	NA	Plate	NA	NA	Reo_ifn
SRR7779201	SRS3734945	SRP159459	PolyA	SRP159459	Chiang	C	Chiang	TRUE	SRA	CHO-K1	FALSE	NA	TRUE	2	NA	FALSE	Non-Commercial	ATCC	37	NA	NA	Plate	NA	NA	Reo_V+m
SRR7779202	SRS3734946	SRP159459	PolyA	SRP159459	Chiang	C	Chiang	TRUE	SRA	CHO-K1	FALSE	NA	TRUE	2	NA	FALSE	Non-Commercial	ATCC	37	NA	NA	Plate	NA	NA	Reo_V+poly
SRR7779203	SRS3734947	SRP159459	PolyA	SRP159459	Chiang	C	Chiang	TRUE	SRA	CHO-K1	FALSE	NA	TRUE	2	NA	FALSE	Non-Commercial	ATCC	37	NA	NA	Plate	NA	NA	Reo_V+ifn
SRR10572664	SRS5751706	SRP234382	rRNA	SRP234382	Tzani	T	Tzani	TRUE	SRA	CHO-K1	TRUE	mAb	TRUE	NA	MidExp	FALSE			31	NA	Low	Batch	NA	NA	Tshift
SRR10572663	SRS5751707	SRP234382	rRNA	SRP234382	Tzani	T	Tzani	TRUE	SRA	CHO-K1	TRUE	mAb	TRUE	NA	MidExp	FALSE			31	NA	Low	Batch	NA	NA	Tshift
SRR10572662	SRS5751708	SRP234382	rRNA	SRP234382	Tzani	T	Tzani	TRUE	SRA	CHO-K1	TRUE	mAb	TRUE	NA	MidExp	FALSE			31	NA	Low	Batch	NA	NA	Tshift
SRR10572661	SRS5751709	SRP234382	rRNA	SRP234382	Tzani	T	Tzani	TRUE	SRA	CHO-K1	TRUE	mAb	TRUE	NA	MidExp	FALSE			31	NA	Low	Batch	NA	NA	Tshift
SRR10572660	SRS5751710	SRP234382	rRNA	SRP234382	Tzani	T	Tzani	TRUE	SRA	CHO-K1	TRUE	mAb	TRUE	NA	MidExp	FALSE			37	NA	High	Batch	NA	NA	37C
SRR10572659	SRS5751711	SRP234382	rRNA	SRP234382	Tzani	T	Tzani	TRUE	SRA	CHO-K1	TRUE	mAb	TRUE	NA	MidExp	FALSE			37	NA	High	Batch	NA	NA	37C
SRR10572658	SRS5751712	SRP234382	rRNA	SRP234382	Tzani	T	Tzani	TRUE	SRA	CHO-K1	TRUE	mAb	TRUE	NA	MidExp	FALSE			37	NA	High	Batch	NA	NA	37C
SRR10572657	SRS5751713	SRP234382	rRNA	SRP234382	Tzani	T	Tzani	TRUE	SRA	CHO-K1	TRUE	mAb	TRUE	NA	MidExp	FALSE			37	NA	High	Batch	NA	NA	37C
SRR10995631	SRS6086035	SRP246348	PolyA	SRP246348	Kol	K	Kol	TRUE	SRA	CHO-S	TRUE	mAb	TRUE	5	EarlyExp	FALSE	Commercial	Life Technologies	37	Zeocin	High	FedBatch	Medium	FALSE	WT_Rituxi_Day4_rep1
SRR10995632	SRS6086035	SRP246348	PolyA	SRP246348	Kol	K	Kol	TRUE	SRA	CHO-S	TRUE	mAb	TRUE	5	EarlyExp	FALSE	Commercial	Life Technologies	37	Zeocin	High	FedBatch	Medium	FALSE	WT_Rituxi_Day4_rep1
SRR10995633	SRS6086035	SRP246348	PolyA	SRP246348	Kol	K	Kol	TRUE	SRA	CHO-S	TRUE	mAb	TRUE	5	EarlyExp	FALSE	Commercial	Life Technologies	37	Zeocin	High	FedBatch	Medium	FALSE	WT_Rituxi_Day4_rep1
SRR10995634	SRS6086035	SRP246348	PolyA	SRP246348	Kol	K	Kol	TRUE	SRA	CHO-S	TRUE	mAb	TRUE	5	EarlyExp	FALSE	Commercial	Life Technologies	37	Zeocin	High	FedBatch	Medium	FALSE	WT_Rituxi_Day4_rep1
SRR10995635	SRS6086037	SRP246348	PolyA	SRP246348	Kol	K	Kol	TRUE	SRA	CHO-S	TRUE	mAb	TRUE	5	LateExp	FALSE	Commercial	Life Technologies	37	Zeocin	High	FedBatch	Medium	FALSE	WT_Rituxi_Day6_rep1
SRR10995636	SRS6086037	SRP246348	PolyA	SRP246348	Kol	K	Kol	TRUE	SRA	CHO-S	TRUE	mAb	TRUE	5	LateExp	FALSE	Commercial	Life Technologies	37	Zeocin	High	FedBatch	Medium	FALSE	WT_Rituxi_Day6_rep1
SRR10995637	SRS6086037	SRP246348	PolyA	SRP246348	Kol	K	Kol	TRUE	SRA	CHO-S	TRUE	mAb	TRUE	5	LateExp	FALSE	Commercial	Life Technologies	37	Zeocin	High	FedBatch	Medium	FALSE	WT_Rituxi_Day6_rep1
SRR10995638	SRS6086037	SRP246348	PolyA	SRP246348	Kol	K	Kol	TRUE	SRA	CHO-S	TRUE	mAb	TRUE	5	LateExp	FALSE	Commercial	Life Technologies	37	Zeocin	High	FedBatch	Medium	FALSE	WT_Rituxi_Day6_rep1
SRR10995639	SRS6086036	SRP246348	PolyA	SRP246348	Kol	K	Kol	TRUE	SRA	CHO-S	TRUE	mAb	TRUE	5	LateStat	FALSE	Commercial	Life Technologies	37	Zeocin	NA	FedBatch	High	FALSE	WT_Rituxi_Day8_rep1
SRR10995640	SRS6086036	SRP246348	PolyA	SRP246348	Kol	K	Kol	TRUE	SRA	CHO-S	TRUE	mAb	TRUE	5	LateStat	FALSE	Commercial	Life Technologies	37	Zeocin	NA	FedBatch	High	FALSE	WT_Rituxi_Day8_rep1
SRR10995641	SRS6086036	SRP246348	PolyA	SRP246348	Kol	K	Kol	TRUE	SRA	CHO-S	TRUE	mAb	TRUE	5	LateStat	FALSE	Commercial	Life Technologies	37	Zeocin	NA	FedBatch	High	FALSE	WT_Rituxi_Day8_rep1
SRR10995642	SRS6086036	SRP246348	PolyA	SRP246348	Kol	K	Kol	TRUE	SRA	CHO-S	TRUE	mAb	TRUE	5	LateStat	FALSE	Commercial	Life Technologies	37	Zeocin	NA	FedBatch	High	FALSE	WT_Rituxi_Day8_rep1
SRR10995643	SRS6086038	SRP246348	PolyA	SRP246348	Kol	K	Kol	TRUE	SRA	CHO-S	TRUE	mAb	TRUE	5	EarlyExp	FALSE	Commercial	Life Technologies	37	Zeocin	High	FedBatch	Medium	FALSE	WT-Rituxi-Day4_rep2
SRR10995644	SRS6086038	SRP246348	PolyA	SRP246348	Kol	K	Kol	TRUE	SRA	CHO-S	TRUE	mAb	TRUE	5	EarlyExp	FALSE	Commercial	Life Technologies	37	Zeocin	High	FedBatch	Medium	FALSE	WT-Rituxi-Day4_rep2
SRR10995645	SRS6086038	SRP246348	PolyA	SRP246348	Kol	K	Kol	TRUE	SRA	CHO-S	TRUE	mAb	TRUE	5	EarlyExp	FALSE	Commercial	Life Technologies	37	Zeocin	High	FedBatch	Medium	FALSE	WT-Rituxi-Day4_rep2
SRR10995646	SRS6086038	SRP246348	PolyA	SRP246348	Kol	K	Kol	TRUE	SRA	CHO-S	TRUE	mAb	TRUE	5	EarlyExp	FALSE	Commercial	Life Technologies	37	Zeocin	High	FedBatch	Medium	FALSE	WT-Rituxi-Day4_rep2
SRR10995647	SRS6086039	SRP246348	PolyA	SRP246348	Kol	K	Kol	TRUE	SRA	CHO-S	TRUE	mAb	TRUE	5	LateExp	FALSE	Commercial	Life Technologies	37	Zeocin	High	FedBatch	Medium	FALSE	WT-Rituxi-Day6_rep2
SRR10995648	SRS6086039	SRP246348	PolyA	SRP246348	Kol	K	Kol	TRUE	SRA	CHO-S	TRUE	mAb	TRUE	5	LateExp	FALSE	Commercial	Life Technologies	37	Zeocin	High	FedBatch	Medium	FALSE	WT-Rituxi-Day6_rep2
SRR10995649	SRS6086039	SRP246348	PolyA	SRP246348	Kol	K	Kol	TRUE	SRA	CHO-S	TRUE	mAb	TRUE	5	LateExp	FALSE	Commercial	Life Technologies	37	Zeocin	High	FedBatch	Medium	FALSE	WT-Rituxi-Day6_rep2
SRR10995650	SRS6086039	SRP246348	PolyA	SRP246348	Kol	K	Kol	TRUE	SRA	CHO-S	TRUE	mAb	TRUE	5	LateExp	FALSE	Commercial	Life Technologies	37	Zeocin	High	FedBatch	Medium	FALSE	WT-Rituxi-Day6_rep2
SRR10995651	SRS6086040	SRP246348	PolyA	SRP246348	Kol	K	Kol	TRUE	SRA	CHO-S	TRUE	mAb	TRUE	5	LateStat	FALSE	Commercial	Life Technologies	37	Zeocin	NA	FedBatch	High	FALSE	WT-Rituxi-Day8_rep2
SRR10995652	SRS6086040	SRP246348	PolyA	SRP246348	Kol	K	Kol	TRUE	SRA	CHO-S	TRUE	mAb	TRUE	5	LateStat	FALSE	Commercial	Life Technologies	37	Zeocin	NA	FedBatch	High	FALSE	WT-Rituxi-Day8_rep2
SRR10995653	SRS6086040	SRP246348	PolyA	SRP246348	Kol	K	Kol	TRUE	SRA	CHO-S	TRUE	mAb	TRUE	5	LateStat	FALSE	Commercial	Life Technologies	37	Zeocin	NA	FedBatch	High	FALSE	WT-Rituxi-Day8_rep2
SRR10995654	SRS6086040	SRP246348	PolyA	SRP246348	Kol	K	Kol	TRUE	SRA	CHO-S	TRUE	mAb	TRUE	5	LateStat	FALSE	Commercial	Life Technologies	37	Zeocin	NA	FedBatch	High	FALSE	WT-Rituxi-Day8_rep2
SRR10995655	SRS6086041	SRP246348	PolyA	SRP246348	Kol	K	Kol	TRUE	SRA	CHO-S	TRUE	mAb	TRUE	5	EarlyExp	FALSE	Commercial	Life Technologies	37	Zeocin	Low	FedBatch	Medium	TRUE	6X-Rituxi-Day4_rep1
SRR10995656	SRS6086041	SRP246348	PolyA	SRP246348	Kol	K	Kol	TRUE	SRA	CHO-S	TRUE	mAb	TRUE	5	EarlyExp	FALSE	Commercial	Life Technologies	37	Zeocin	Low	FedBatch	Medium	TRUE	6X-Rituxi-Day4_rep1
SRR10995657	SRS6086041	SRP246348	PolyA	SRP246348	Kol	K	Kol	TRUE	SRA	CHO-S	TRUE	mAb	TRUE	5	EarlyExp	FALSE	Commercial	Life Technologies	37	Zeocin	Low	FedBatch	Medium	TRUE	6X-Rituxi-Day4_rep1
SRR10995658	SRS6086041	SRP246348	PolyA	SRP246348	Kol	K	Kol	TRUE	SRA	CHO-S	TRUE	mAb	TRUE	5	EarlyExp	FALSE	Commercial	Life Technologies	37	Zeocin	Low	FedBatch	Medium	TRUE	6X-Rituxi-Day4_rep1
SRR10995659	SRS6086042	SRP246348	PolyA	SRP246348	Kol	K	Kol	TRUE	SRA	CHO-S	TRUE	mAb	TRUE	5	LateExp	FALSE	Commercial	Life Technologies	37	Zeocin	Low	FedBatch	Medium	TRUE	6X-Rituxi-Day6_rep1
SRR10995660	SRS6086042	SRP246348	PolyA	SRP246348	Kol	K	Kol	TRUE	SRA	CHO-S	TRUE	mAb	TRUE	5	LateExp	FALSE	Commercial	Life Technologies	37	Zeocin	Low	FedBatch	Medium	TRUE	6X-Rituxi-Day6_rep1
SRR10995661	SRS6086042	SRP246348	PolyA	SRP246348	Kol	K	Kol	TRUE	SRA	CHO-S	TRUE	mAb	TRUE	5	LateExp	FALSE	Commercial	Life Technologies	37	Zeocin	Low	FedBatch	Medium	TRUE	6X-Rituxi-Day6_rep1
SRR10995662	SRS6086042	SRP246348	PolyA	SRP246348	Kol	K	Kol	TRUE	SRA	CHO-S	TRUE	mAb	TRUE	5	LateExp	FALSE	Commercial	Life Technologies	37	Zeocin	Low	FedBatch	Medium	TRUE	6X-Rituxi-Day6_rep1
SRR10995663	SRS6086043	SRP246348	PolyA	SRP246348	Kol	K	Kol	TRUE	SRA	CHO-S	TRUE	mAb	TRUE	5	LateStat	FALSE	Commercial	Life Technologies	37	Zeocin	NA	FedBatch	High	TRUE	6X-Rituxi-Day8_rep1
SRR10995664	SRS6086043	SRP246348	PolyA	SRP246348	Kol	K	Kol	TRUE	SRA	CHO-S	TRUE	mAb	TRUE	5	LateStat	FALSE	Commercial	Life Technologies	37	Zeocin	NA	FedBatch	High	TRUE	6X-Rituxi-Day8_rep1
SRR10995665	SRS6086043	SRP246348	PolyA	SRP246348	Kol	K	Kol	TRUE	SRA	CHO-S	TRUE	mAb	TRUE	5	LateStat	FALSE	Commercial	Life Technologies	37	Zeocin	NA	FedBatch	High	TRUE	6X-Rituxi-Day8_rep1
SRR10995666	SRS6086043	SRP246348	PolyA	SRP246348	Kol	K	Kol	TRUE	SRA	CHO-S	TRUE	mAb	TRUE	5	LateStat	FALSE	Commercial	Life Technologies	37	Zeocin	NA	FedBatch	High	TRUE	6X-Rituxi-Day8_rep1
SRR10995667	SRS6086044	SRP246348	PolyA	SRP246348	Kol	K	Kol	TRUE	SRA	CHO-S	TRUE	mAb	TRUE	5	EarlyExp	FALSE	Commercial	Life Technologies	37	Zeocin	Low	FedBatch	Medium	TRUE	6X-Rituxi-Day4_rep2
SRR10995668	SRS6086044	SRP246348	PolyA	SRP246348	Kol	K	Kol	TRUE	SRA	CHO-S	TRUE	mAb	TRUE	5	EarlyExp	FALSE	Commercial	Life Technologies	37	Zeocin	Low	FedBatch	Medium	TRUE	6X-Rituxi-Day4_rep2
SRR10995669	SRS6086044	SRP246348	PolyA	SRP246348	Kol	K	Kol	TRUE	SRA	CHO-S	TRUE	mAb	TRUE	5	EarlyExp	FALSE	Commercial	Life Technologies	37	Zeocin	Low	FedBatch	Medium	TRUE	6X-Rituxi-Day4_rep2
SRR10995670	SRS6086044	SRP246348	PolyA	SRP246348	Kol	K	Kol	TRUE	SRA	CHO-S	TRUE	mAb	TRUE	5	EarlyExp	FALSE	Commercial	Life Technologies	37	Zeocin	Low	FedBatch	Medium	TRUE	6X-Rituxi-Day4_rep2
SRR10995671	SRS6086045	SRP246348	PolyA	SRP246348	Kol	K	Kol	TRUE	SRA	CHO-S	TRUE	mAb	TRUE	5	LateExp	FALSE	Commercial	Life Technologies	37	Zeocin	Low	FedBatch	Medium	TRUE	6X-Rituxi-Day6_rep2
SRR10995672	SRS6086045	SRP246348	PolyA	SRP246348	Kol	K	Kol	TRUE	SRA	CHO-S	TRUE	mAb	TRUE	5	LateExp	FALSE	Commercial	Life Technologies	37	Zeocin	Low	FedBatch	Medium	TRUE	6X-Rituxi-Day6_rep2
SRR10995673	SRS6086045	SRP246348	PolyA	SRP246348	Kol	K	Kol	TRUE	SRA	CHO-S	TRUE	mAb	TRUE	5	LateExp	FALSE	Commercial	Life Technologies	37	Zeocin	Low	FedBatch	Medium	TRUE	6X-Rituxi-Day6_rep2
SRR10995674	SRS6086045	SRP246348	PolyA	SRP246348	Kol	K	Kol	TRUE	SRA	CHO-S	TRUE	mAb	TRUE	5	LateExp	FALSE	Commercial	Life Technologies	37	Zeocin	Low	FedBatch	Medium	TRUE	6X-Rituxi-Day6_rep2
SRR10995675	SRS6086046	SRP246348	PolyA	SRP246348	Kol	K	Kol	TRUE	SRA	CHO-S	TRUE	mAb	TRUE	5	LateStat	FALSE	Commercial	Life Technologies	37	Zeocin	NA	FedBatch	High	TRUE	6X-Rituxi-Day8_rep2
SRR10995676	SRS6086046	SRP246348	PolyA	SRP246348	Kol	K	Kol	TRUE	SRA	CHO-S	TRUE	mAb	TRUE	5	LateStat	FALSE	Commercial	Life Technologies	37	Zeocin	NA	FedBatch	High	TRUE	6X-Rituxi-Day8_rep2
SRR10995677	SRS6086046	SRP246348	PolyA	SRP246348	Kol	K	Kol	TRUE	SRA	CHO-S	TRUE	mAb	TRUE	5	LateStat	FALSE	Commercial	Life Technologies	37	Zeocin	NA	FedBatch	High	TRUE	6X-Rituxi-Day8_rep2
SRR10995678	SRS6086046	SRP246348	PolyA	SRP246348	Kol	K	Kol	TRUE	SRA	CHO-S	TRUE	mAb	TRUE	5	LateStat	FALSE	Commercial	Life Technologies	37	Zeocin	NA	FedBatch	High	TRUE	6X-Rituxi-Day8_rep2
SRR10995679	SRS6086047	SRP246348	PolyA	SRP246348	Kol	K	Kol	TRUE	SRA	CHO-S	TRUE	mAb	TRUE	5	EarlyExp	FALSE	Commercial	Life Technologies	37	Zeocin	Medium	FedBatch	Low	TRUE	11X-Rituxi-Day4_rep1
SRR10995680	SRS6086047	SRP246348	PolyA	SRP246348	Kol	K	Kol	TRUE	SRA	CHO-S	TRUE	mAb	TRUE	5	EarlyExp	FALSE	Commercial	Life Technologies	37	Zeocin	Medium	FedBatch	Low	TRUE	11X-Rituxi-Day4_rep1
SRR10995681	SRS6086047	SRP246348	PolyA	SRP246348	Kol	K	Kol	TRUE	SRA	CHO-S	TRUE	mAb	TRUE	5	EarlyExp	FALSE	Commercial	Life Technologies	37	Zeocin	Medium	FedBatch	Low	TRUE	11X-Rituxi-Day4_rep1
SRR10995682	SRS6086047	SRP246348	PolyA	SRP246348	Kol	K	Kol	TRUE	SRA	CHO-S	TRUE	mAb	TRUE	5	EarlyExp	FALSE	Commercial	Life Technologies	37	Zeocin	Medium	FedBatch	Low	TRUE	11X-Rituxi-Day4_rep1
SRR10995683	SRS6086048	SRP246348	PolyA	SRP246348	Kol	K	Kol	TRUE	SRA	CHO-S	TRUE	mAb	TRUE	5	LateExp	FALSE	Commercial	Life Technologies	37	Zeocin	Medium	FedBatch	Low	TRUE	11X-Rituxi-Day6_rep1
SRR10995684	SRS6086048	SRP246348	PolyA	SRP246348	Kol	K	Kol	TRUE	SRA	CHO-S	TRUE	mAb	TRUE	5	LateExp	FALSE	Commercial	Life Technologies	37	Zeocin	Medium	FedBatch	Low	TRUE	11X-Rituxi-Day6_rep1
SRR10995685	SRS6086048	SRP246348	PolyA	SRP246348	Kol	K	Kol	TRUE	SRA	CHO-S	TRUE	mAb	TRUE	5	LateExp	FALSE	Commercial	Life Technologies	37	Zeocin	Medium	FedBatch	Low	TRUE	11X-Rituxi-Day6_rep1
SRR10995686	SRS6086048	SRP246348	PolyA	SRP246348	Kol	K	Kol	TRUE	SRA	CHO-S	TRUE	mAb	TRUE	5	LateExp	FALSE	Commercial	Life Technologies	37	Zeocin	Medium	FedBatch	Low	TRUE	11X-Rituxi-Day6_rep1
SRR10995687	SRS6086049	SRP246348	PolyA	SRP246348	Kol	K	Kol	TRUE	SRA	CHO-S	TRUE	mAb	TRUE	5	LateStat	FALSE	Commercial	Life Technologies	37	Zeocin	NA	FedBatch	Low	TRUE	11X-Rituxi-Day8_rep1
SRR10995688	SRS6086049	SRP246348	PolyA	SRP246348	Kol	K	Kol	TRUE	SRA	CHO-S	TRUE	mAb	TRUE	5	LateStat	FALSE	Commercial	Life Technologies	37	Zeocin	NA	FedBatch	Low	TRUE	11X-Rituxi-Day8_rep1
SRR10995689	SRS6086049	SRP246348	PolyA	SRP246348	Kol	K	Kol	TRUE	SRA	CHO-S	TRUE	mAb	TRUE	5	LateStat	FALSE	Commercial	Life Technologies	37	Zeocin	NA	FedBatch	Low	TRUE	11X-Rituxi-Day8_rep1
SRR10995690	SRS6086049	SRP246348	PolyA	SRP246348	Kol	K	Kol	TRUE	SRA	CHO-S	TRUE	mAb	TRUE	5	LateStat	FALSE	Commercial	Life Technologies	37	Zeocin	NA	FedBatch	Low	TRUE	11X-Rituxi-Day8_rep1
SRR10995691	SRS6086050	SRP246348	PolyA	SRP246348	Kol	K	Kol	TRUE	SRA	CHO-S	TRUE	mAb	TRUE	5	EarlyExp	FALSE	Commercial	Life Technologies	37	Zeocin	Medium	FedBatch	Low	TRUE	11X-Rituxi-Day4_rep2
SRR10995692	SRS6086050	SRP246348	PolyA	SRP246348	Kol	K	Kol	TRUE	SRA	CHO-S	TRUE	mAb	TRUE	5	EarlyExp	FALSE	Commercial	Life Technologies	37	Zeocin	Medium	FedBatch	Low	TRUE	11X-Rituxi-Day4_rep2
SRR10995693	SRS6086050	SRP246348	PolyA	SRP246348	Kol	K	Kol	TRUE	SRA	CHO-S	TRUE	mAb	TRUE	5	EarlyExp	FALSE	Commercial	Life Technologies	37	Zeocin	Medium	FedBatch	Low	TRUE	11X-Rituxi-Day4_rep2
SRR10995694	SRS6086050	SRP246348	PolyA	SRP246348	Kol	K	Kol	TRUE	SRA	CHO-S	TRUE	mAb	TRUE	5	EarlyExp	FALSE	Commercial	Life Technologies	37	Zeocin	Medium	FedBatch	Low	TRUE	11X-Rituxi-Day4_rep2
SRR10995695	SRS6086051	SRP246348	PolyA	SRP246348	Kol	K	Kol	TRUE	SRA	CHO-S	TRUE	mAb	TRUE	5	LateExp	FALSE	Commercial	Life Technologies	37	Zeocin	Medium	FedBatch	Low	TRUE	11X-Rituxi-Day6_rep2
SRR10995696	SRS6086051	SRP246348	PolyA	SRP246348	Kol	K	Kol	TRUE	SRA	CHO-S	TRUE	mAb	TRUE	5	LateExp	FALSE	Commercial	Life Technologies	37	Zeocin	Medium	FedBatch	Low	TRUE	11X-Rituxi-Day6_rep2
SRR10995697	SRS6086051	SRP246348	PolyA	SRP246348	Kol	K	Kol	TRUE	SRA	CHO-S	TRUE	mAb	TRUE	5	LateExp	FALSE	Commercial	Life Technologies	37	Zeocin	Medium	FedBatch	Low	TRUE	11X-Rituxi-Day6_rep2
SRR10995698	SRS6086051	SRP246348	PolyA	SRP246348	Kol	K	Kol	TRUE	SRA	CHO-S	TRUE	mAb	TRUE	5	LateExp	FALSE	Commercial	Life Technologies	37	Zeocin	Medium	FedBatch	Low	TRUE	11X-Rituxi-Day6_rep2
SRR10995699	SRS6086052	SRP246348	PolyA	SRP246348	Kol	K	Kol	TRUE	SRA	CHO-S	TRUE	mAb	TRUE	5	LateStat	FALSE	Commercial	Life Technologies	37	Zeocin	NA	FedBatch	Low	TRUE	11X-Rituxi-Day8_rep2
SRR10995700	SRS6086052	SRP246348	PolyA	SRP246348	Kol	K	Kol	TRUE	SRA	CHO-S	TRUE	mAb	TRUE	5	LateStat	FALSE	Commercial	Life Technologies	37	Zeocin	NA	FedBatch	Low	TRUE	11X-Rituxi-Day8_rep2
SRR10995701	SRS6086052	SRP246348	PolyA	SRP246348	Kol	K	Kol	TRUE	SRA	CHO-S	TRUE	mAb	TRUE	5	LateStat	FALSE	Commercial	Life Technologies	37	Zeocin	NA	FedBatch	Low	TRUE	11X-Rituxi-Day8_rep2
SRR10995702	SRS6086052	SRP246348	PolyA	SRP246348	Kol	K	Kol	TRUE	SRA	CHO-S	TRUE	mAb	TRUE	5	LateStat	FALSE	Commercial	Life Technologies	37	Zeocin	NA	FedBatch	Low	TRUE	11X-Rituxi-Day8_rep2
SRR14860925	SRS9236356	SRP324587	PolyA	SRP324587	Barzadd	B	Barzadd	TRUE	SRA	CHO-K1	TRUE	BsAb	TRUE	6	EarlyStat	FALSE	Commercial	CAT-S	35.5	MSX	NA	FedBatch	High	NA	Ab1-agg
SRR14860939	SRS9236356	SRP324587	PolyA	SRP324587	Barzadd	B	Barzadd	TRUE	SRA	CHO-K1	TRUE	BsAb	TRUE	6	EarlyStat	FALSE	Commercial	CAT-S	35.5	MSX	NA	FedBatch	High	NA	Ab1-agg
SRR14860940	SRS9236356	SRP324587	PolyA	SRP324587	Barzadd	B	Barzadd	TRUE	SRA	CHO-K1	TRUE	BsAb	TRUE	6	EarlyStat	FALSE	Commercial	CAT-S	35.5	MSX	NA	FedBatch	High	NA	Ab1-agg
SRR14860926	SRS9236360	SRP324587	PolyA	SRP324587	Barzadd	B	Barzadd	TRUE	SRA	CHO-K1	TRUE	BsAb	TRUE	6	EarlyStat	FALSE	Commercial	CAT-S	35.5	MSX	NA	FedBatch	Medium	NA	Ab1-less
SRR14860927	SRS9236360	SRP324587	PolyA	SRP324587	Barzadd	B	Barzadd	TRUE	SRA	CHO-K1	TRUE	BsAb	TRUE	6	EarlyStat	FALSE	Commercial	CAT-S	35.5	MSX	NA	FedBatch	Medium	NA	Ab1-less
SRR14860928	SRS9236360	SRP324587	PolyA	SRP324587	Barzadd	B	Barzadd	TRUE	SRA	CHO-K1	TRUE	BsAb	TRUE	6	EarlyStat	FALSE	Commercial	CAT-S	35.5	MSX	NA	FedBatch	Medium	NA	Ab1-less
SRR14860933	SRS9236358	SRP324587	PolyA	SRP324587	Barzadd	B	Barzadd	TRUE	SRA	CHO-K1	TRUE	BsAb	TRUE	6	EarlyStat	FALSE	Commercial	CAT-S	35.5	MSX	NA	FedBatch	Low	NA	Ab2-OPT-agg
SRR14860934	SRS9236358	SRP324587	PolyA	SRP324587	Barzadd	B	Barzadd	TRUE	SRA	CHO-K1	TRUE	BsAb	TRUE	6	EarlyStat	FALSE	Commercial	CAT-S	35.5	MSX	NA	FedBatch	Low	NA	Ab2-OPT-agg
SRR14860935	SRS9236358	SRP324587	PolyA	SRP324587	Barzadd	B	Barzadd	TRUE	SRA	CHO-K1	TRUE	BsAb	TRUE	6	EarlyStat	FALSE	Commercial	CAT-S	35.5	MSX	NA	FedBatch	Low	NA	Ab2-OPT-agg
SRR14860936	SRS9236357	SRP324587	PolyA	SRP324587	Barzadd	B	Barzadd	TRUE	SRA	CHO-K1	TRUE	BsAb	TRUE	6	EarlyStat	FALSE	Commercial	CAT-S	35.5	MSX	NA	FedBatch	Low	NA	Ab2-less
SRR14860937	SRS9236357	SRP324587	PolyA	SRP324587	Barzadd	B	Barzadd	TRUE	SRA	CHO-K1	TRUE	BsAb	TRUE	6	EarlyStat	FALSE	Commercial	CAT-S	35.5	MSX	NA	FedBatch	Low	NA	Ab2-less
SRR14860938	SRS9236357	SRP324587	PolyA	SRP324587	Barzadd	B	Barzadd	TRUE	SRA	CHO-K1	TRUE	BsAb	TRUE	6	EarlyStat	FALSE	Commercial	CAT-S	35.5	MSX	NA	FedBatch	Low	NA	Ab2-less
SRR14860941	SRS9236355	SRP324587	PolyA	SRP324587	Barzadd	B	Barzadd	TRUE	SRA	CHO-K1	FALSE	NA	TRUE	6	EarlyStat	TRUE	Commercial	CAT-S	35.5	MSX	NA	FedBatch	NA	NA	No_exp_vector
SRR14860942	SRS9236355	SRP324587	PolyA	SRP324587	Barzadd	B	Barzadd	TRUE	SRA	CHO-K1	FALSE	NA	TRUE	6	EarlyStat	TRUE	Commercial	CAT-S	35.5	MSX	NA	FedBatch	NA	NA	No_exp_vector
SRR14860932	SRS9236355	SRP324587	PolyA	SRP324587	Barzadd	B	Barzadd	TRUE	SRA	CHO-K1	FALSE	NA	TRUE	6	EarlyStat	TRUE	Commercial	CAT-S	35.5	MSX	NA	FedBatch	NA	NA	No_exp_vector
SRR14860929	SRS9236359	SRP324587	PolyA	SRP324587	Barzadd	B	Barzadd	TRUE	SRA	CHO-K1	FALSE	NA	TRUE	6	EarlyStat	FALSE	Commercial	CAT-S	35.5	MSX	NA	FedBatch	NA	NA	GS_exp_vector
SRR14860930	SRS9236359	SRP324587	PolyA	SRP324587	Barzadd	B	Barzadd	TRUE	SRA	CHO-K1	FALSE	NA	TRUE	6	EarlyStat	FALSE	Commercial	CAT-S	35.5	MSX	NA	FedBatch	NA	NA	GS_exp_vector
SRR14860931	SRS9236359	SRP324587	PolyA	SRP324587	Barzadd	B	Barzadd	TRUE	SRA	CHO-K1	FALSE	NA	TRUE	6	EarlyStat	FALSE	Commercial	CAT-S	35.5	MSX	NA	FedBatch	NA	NA	GS_exp_vector
INH010101	INH010100	INH010000	rRNA	INH01_Papez	Papez	P	Papez	TRUE	In-House	CHO-K1	FALSE	NA	TRUE	8	EarlyExp	TRUE	Non-Commercial	ECACC	37	NA	High	Batch	NA	NA	8mM_6h_R1
INH010102	INH010100	INH010000	rRNA	INH01_Papez	Papez	P	Papez	TRUE	In-House	CHO-K1	FALSE	NA	TRUE	8	EarlyExp	TRUE	Non-Commercial	ECACC	37	NA	High	Batch	NA	NA	8mM_6h_R1
INH010103	INH010100	INH010000	rRNA	INH01_Papez	Papez	P	Papez	TRUE	In-House	CHO-K1	FALSE	NA	TRUE	8	EarlyExp	TRUE	Non-Commercial	ECACC	37	NA	High	Batch	NA	NA	8mM_6h_R1
INH010104	INH010100	INH010000	rRNA	INH01_Papez	Papez	P	Papez	TRUE	In-House	CHO-K1	FALSE	NA	TRUE	8	EarlyExp	TRUE	Non-Commercial	ECACC	37	NA	High	Batch	NA	NA	8mM_6h_R1
INH010201	INH010200	INH010000	rRNA	INH01_Papez	Papez	P	Papez	TRUE	In-House	CHO-K1	FALSE	NA	TRUE	8	EarlyExp	TRUE	Non-Commercial	ECACC	37	NA	High	Batch	NA	NA	8mM_6h_R2
INH010202	INH010200	INH010000	rRNA	INH01_Papez	Papez	P	Papez	TRUE	In-House	CHO-K1	FALSE	NA	TRUE	8	EarlyExp	TRUE	Non-Commercial	ECACC	37	NA	High	Batch	NA	NA	8mM_6h_R2
INH010203	INH010200	INH010000	rRNA	INH01_Papez	Papez	P	Papez	TRUE	In-House	CHO-K1	FALSE	NA	TRUE	8	EarlyExp	TRUE	Non-Commercial	ECACC	37	NA	High	Batch	NA	NA	8mM_6h_R2
INH010204	INH010200	INH010000	rRNA	INH01_Papez	Papez	P	Papez	TRUE	In-House	CHO-K1	FALSE	NA	TRUE	8	EarlyExp	TRUE	Non-Commercial	ECACC	37	NA	High	Batch	NA	NA	8mM_6h_R2
INH010301	INH010300	INH010000	rRNA	INH01_Papez	Papez	P	Papez	TRUE	In-House	CHO-K1	FALSE	NA	FALSE	0	EarlyExp	TRUE	Non-Commercial	ECACC	37	NA	Low	Batch	NA	NA	0mM_6h_R1
INH010302	INH010300	INH010000	rRNA	INH01_Papez	Papez	P	Papez	TRUE	In-House	CHO-K1	FALSE	NA	FALSE	0	EarlyExp	TRUE	Non-Commercial	ECACC	37	NA	Low	Batch	NA	NA	0mM_6h_R1
INH010303	INH010300	INH010000	rRNA	INH01_Papez	Papez	P	Papez	TRUE	In-House	CHO-K1	FALSE	NA	FALSE	0	EarlyExp	TRUE	Non-Commercial	ECACC	37	NA	Low	Batch	NA	NA	0mM_6h_R1
INH010304	INH010300	INH010000	rRNA	INH01_Papez	Papez	P	Papez	TRUE	In-House	CHO-K1	FALSE	NA	FALSE	0	EarlyExp	TRUE	Non-Commercial	ECACC	37	NA	Low	Batch	NA	NA	0mM_6h_R1
INH010402	INH010400	INH010000	rRNA	INH01_Papez	Papez	P	Papez	TRUE	In-House	CHO-K1	FALSE	NA	FALSE	0	EarlyExp	TRUE	Non-Commercial	ECACC	37	NA	Low	Batch	NA	NA	0mM_6h_R2
INH010403	INH010400	INH010000	rRNA	INH01_Papez	Papez	P	Papez	TRUE	In-House	CHO-K1	FALSE	NA	FALSE	0	EarlyExp	TRUE	Non-Commercial	ECACC	37	NA	Low	Batch	NA	NA	0mM_6h_R2
INH010404	INH010400	INH010000	rRNA	INH01_Papez	Papez	P	Papez	TRUE	In-House	CHO-K1	FALSE	NA	FALSE	0	EarlyExp	TRUE	Non-Commercial	ECACC	37	NA	Low	Batch	NA	NA	0mM_6h_R2
INH010501	INH010500	INH010000	rRNA	INH01_Papez	Papez	P	Papez	TRUE	In-House	CHO-K1	FALSE	NA	TRUE	8	EarlyExp	TRUE	Non-Commercial	ECACC	37	NA	High	Batch	NA	NA	8mM_24h_R1
INH010502	INH010500	INH010000	rRNA	INH01_Papez	Papez	P	Papez	TRUE	In-House	CHO-K1	FALSE	NA	TRUE	8	EarlyExp	TRUE	Non-Commercial	ECACC	37	NA	High	Batch	NA	NA	8mM_24h_R1
INH010503	INH010500	INH010000	rRNA	INH01_Papez	Papez	P	Papez	TRUE	In-House	CHO-K1	FALSE	NA	TRUE	8	EarlyExp	TRUE	Non-Commercial	ECACC	37	NA	High	Batch	NA	NA	8mM_24h_R1
INH010504	INH010500	INH010000	rRNA	INH01_Papez	Papez	P	Papez	TRUE	In-House	CHO-K1	FALSE	NA	TRUE	8	EarlyExp	TRUE	Non-Commercial	ECACC	37	NA	High	Batch	NA	NA	8mM_24h_R1
INH010601	INH010600	INH010000	rRNA	INH01_Papez	Papez	P	Papez	TRUE	In-House	CHO-K1	FALSE	NA	TRUE	8	EarlyExp	TRUE	Non-Commercial	ECACC	37	NA	High	Batch	NA	NA	8mM_24h_R2
INH010602	INH010600	INH010000	rRNA	INH01_Papez	Papez	P	Papez	TRUE	In-House	CHO-K1	FALSE	NA	TRUE	8	EarlyExp	TRUE	Non-Commercial	ECACC	37	NA	High	Batch	NA	NA	8mM_24h_R2
INH010603	INH010600	INH010000	rRNA	INH01_Papez	Papez	P	Papez	TRUE	In-House	CHO-K1	FALSE	NA	TRUE	8	EarlyExp	TRUE	Non-Commercial	ECACC	37	NA	High	Batch	NA	NA	8mM_24h_R2
INH010604	INH010600	INH010000	rRNA	INH01_Papez	Papez	P	Papez	TRUE	In-House	CHO-K1	FALSE	NA	TRUE	8	EarlyExp	TRUE	Non-Commercial	ECACC	37	NA	High	Batch	NA	NA	8mM_24h_R2
INH010701	INH010700	INH010000	rRNA	INH01_Papez	Papez	P	Papez	TRUE	In-House	CHO-K1	FALSE	NA	FALSE	0	EarlyExp	TRUE	Non-Commercial	ECACC	37	NA	Low	Batch	NA	NA	0mM_24h_R1
INH010702	INH010700	INH010000	rRNA	INH01_Papez	Papez	P	Papez	TRUE	In-House	CHO-K1	FALSE	NA	FALSE	0	EarlyExp	TRUE	Non-Commercial	ECACC	37	NA	Low	Batch	NA	NA	0mM_24h_R1
INH010703	INH010700	INH010000	rRNA	INH01_Papez	Papez	P	Papez	TRUE	In-House	CHO-K1	FALSE	NA	FALSE	0	EarlyExp	TRUE	Non-Commercial	ECACC	37	NA	Low	Batch	NA	NA	0mM_24h_R1
INH010704	INH010700	INH010000	rRNA	INH01_Papez	Papez	P	Papez	TRUE	In-House	CHO-K1	FALSE	NA	FALSE	0	EarlyExp	TRUE	Non-Commercial	ECACC	37	NA	Low	Batch	NA	NA	0mM_24h_R1
INH010801	INH010800	INH010000	rRNA	INH01_Papez	Papez	P	Papez	TRUE	In-House	CHO-K1	FALSE	NA	FALSE	0	EarlyExp	TRUE	Non-Commercial	ECACC	37	NA	Low	Batch	NA	NA	0mM_24h_R2
INH010802	INH010800	INH010000	rRNA	INH01_Papez	Papez	P	Papez	TRUE	In-House	CHO-K1	FALSE	NA	FALSE	0	EarlyExp	TRUE	Non-Commercial	ECACC	37	NA	Low	Batch	NA	NA	0mM_24h_R2
INH010803	INH010800	INH010000	rRNA	INH01_Papez	Papez	P	Papez	TRUE	In-House	CHO-K1	FALSE	NA	FALSE	0	EarlyExp	TRUE	Non-Commercial	ECACC	37	NA	Low	Batch	NA	NA	0mM_24h_R2
INH010804	INH010800	INH010000	rRNA	INH01_Papez	Papez	P	Papez	TRUE	In-House	CHO-K1	FALSE	NA	FALSE	0	EarlyExp	TRUE	Non-Commercial	ECACC	37	NA	Low	Batch	NA	NA	0mM_24h_R2
INH010901	INH010900	INH010000	rRNA	INH01_Papez	Papez	P	Papez	TRUE	In-House	CHO-K1	FALSE	NA	TRUE	8	MidExp	TRUE	Non-Commercial	ECACC	37	NA	High	Batch	NA	NA	8mM_48h_R1
INH010902	INH010900	INH010000	rRNA	INH01_Papez	Papez	P	Papez	TRUE	In-House	CHO-K1	FALSE	NA	TRUE	8	MidExp	TRUE	Non-Commercial	ECACC	37	NA	High	Batch	NA	NA	8mM_48h_R1
INH010903	INH010900	INH010000	rRNA	INH01_Papez	Papez	P	Papez	TRUE	In-House	CHO-K1	FALSE	NA	TRUE	8	MidExp	TRUE	Non-Commercial	ECACC	37	NA	High	Batch	NA	NA	8mM_48h_R1
INH010904	INH010900	INH010000	rRNA	INH01_Papez	Papez	P	Papez	TRUE	In-House	CHO-K1	FALSE	NA	TRUE	8	MidExp	TRUE	Non-Commercial	ECACC	37	NA	High	Batch	NA	NA	8mM_48h_R1
INH011001	INH011000	INH010000	rRNA	INH01_Papez	Papez	P	Papez	TRUE	In-House	CHO-K1	FALSE	NA	TRUE	8	MidExp	TRUE	Non-Commercial	ECACC	37	NA	High	Batch	NA	NA	8mM_48h_R2
INH011002	INH011000	INH010000	rRNA	INH01_Papez	Papez	P	Papez	TRUE	In-House	CHO-K1	FALSE	NA	TRUE	8	MidExp	TRUE	Non-Commercial	ECACC	37	NA	High	Batch	NA	NA	8mM_48h_R2
INH011003	INH011000	INH010000	rRNA	INH01_Papez	Papez	P	Papez	TRUE	In-House	CHO-K1	FALSE	NA	TRUE	8	MidExp	TRUE	Non-Commercial	ECACC	37	NA	High	Batch	NA	NA	8mM_48h_R2
INH011004	INH011000	INH010000	rRNA	INH01_Papez	Papez	P	Papez	TRUE	In-House	CHO-K1	FALSE	NA	TRUE	8	MidExp	TRUE	Non-Commercial	ECACC	37	NA	High	Batch	NA	NA	8mM_48h_R2
INH011101	INH011100	INH010000	rRNA	INH01_Papez	Papez	P	Papez	TRUE	In-House	CHO-K1	FALSE	NA	FALSE	0	MidExp	TRUE	Non-Commercial	ECACC	37	NA	Low	Batch	NA	NA	0mM_48h_R1
INH011102	INH011100	INH010000	rRNA	INH01_Papez	Papez	P	Papez	TRUE	In-House	CHO-K1	FALSE	NA	FALSE	0	MidExp	TRUE	Non-Commercial	ECACC	37	NA	Low	Batch	NA	NA	0mM_48h_R1
INH011103	INH011100	INH010000	rRNA	INH01_Papez	Papez	P	Papez	TRUE	In-House	CHO-K1	FALSE	NA	FALSE	0	MidExp	TRUE	Non-Commercial	ECACC	37	NA	Low	Batch	NA	NA	0mM_48h_R1
INH011104	INH011100	INH010000	rRNA	INH01_Papez	Papez	P	Papez	TRUE	In-House	CHO-K1	FALSE	NA	FALSE	0	MidExp	TRUE	Non-Commercial	ECACC	37	NA	Low	Batch	NA	NA	0mM_48h_R1
INH011201	INH011200	INH010000	rRNA	INH01_Papez	Papez	P	Papez	TRUE	In-House	CHO-K1	FALSE	NA	FALSE	0	MidExp	TRUE	Non-Commercial	ECACC	37	NA	Low	Batch	NA	NA	0mM_48h_R2
INH011202	INH011200	INH010000	rRNA	INH01_Papez	Papez	P	Papez	TRUE	In-House	CHO-K1	FALSE	NA	FALSE	0	MidExp	TRUE	Non-Commercial	ECACC	37	NA	Low	Batch	NA	NA	0mM_48h_R2
INH011203	INH011200	INH010000	rRNA	INH01_Papez	Papez	P	Papez	TRUE	In-House	CHO-K1	FALSE	NA	FALSE	0	MidExp	TRUE	Non-Commercial	ECACC	37	NA	Low	Batch	NA	NA	0mM_48h_R2
INH011204	INH011200	INH010000	rRNA	INH01_Papez	Papez	P	Papez	TRUE	In-House	CHO-K1	FALSE	NA	FALSE	0	MidExp	TRUE	Non-Commercial	ECACC	37	NA	Low	Batch	NA	NA	0mM_48h_R2
INH030101	INH030100	INH030000	rRNA	INH03_WeingunySubclones	Weinguny1	W1	Weinguny	FALSE	In-House	CHO-DXB11	TRUE	EpoFc	TRUE	8	LateExp	FALSE	Non-Commercial	ATCC	37	DHFR + MTX	NA	Batch	Low	TRUE	B3_R01
INH030102	INH030100	INH030000	rRNA	INH03_WeingunySubclones	Weinguny1	W1	Weinguny	FALSE	In-House	CHO-DXB11	TRUE	EpoFc	TRUE	8	LateExp	FALSE	Non-Commercial	ATCC	37	DHFR + MTX	NA	Batch	Low	TRUE	B3_R01
INH030201	INH030200	INH030000	rRNA	INH03_WeingunySubclones	Weinguny1	W1	Weinguny	FALSE	In-House	CHO-DXB11	TRUE	EpoFc	TRUE	8	LateExp	FALSE	Non-Commercial	ATCC	37	DHFR + MTX	NA	Batch	Low	TRUE	B3_R02
INH030202	INH030200	INH030000	rRNA	INH03_WeingunySubclones	Weinguny1	W1	Weinguny	FALSE	In-House	CHO-DXB11	TRUE	EpoFc	TRUE	8	LateExp	FALSE	Non-Commercial	ATCC	37	DHFR + MTX	NA	Batch	Low	TRUE	B3_R02
INH030301	INH030300	INH030000	rRNA	INH03_WeingunySubclones	Weinguny1	W1	Weinguny	FALSE	In-House	CHO-DXB11	TRUE	EpoFc	TRUE	8	LateExp	FALSE	Non-Commercial	ATCC	37	DHFR + MTX	NA	Batch	Medium	TRUE	C3_R01
INH030302	INH030300	INH030000	rRNA	INH03_WeingunySubclones	Weinguny1	W1	Weinguny	FALSE	In-House	CHO-DXB11	TRUE	EpoFc	TRUE	8	LateExp	FALSE	Non-Commercial	ATCC	37	DHFR + MTX	NA	Batch	Medium	TRUE	C3_R01
INH030401	INH030400	INH030000	rRNA	INH03_WeingunySubclones	Weinguny1	W1	Weinguny	FALSE	In-House	CHO-DXB11	TRUE	EpoFc	TRUE	8	LateExp	FALSE	Non-Commercial	ATCC	37	DHFR + MTX	NA	Batch	Medium	TRUE	C3_R02
INH030402	INH030400	INH030000	rRNA	INH03_WeingunySubclones	Weinguny1	W1	Weinguny	FALSE	In-House	CHO-DXB11	TRUE	EpoFc	TRUE	8	LateExp	FALSE	Non-Commercial	ATCC	37	DHFR + MTX	NA	Batch	Medium	TRUE	C3_R02
INH030501	INH030500	INH030000	rRNA	INH03_WeingunySubclones	Weinguny1	W1	Weinguny	FALSE	In-House	CHO-DXB11	TRUE	EpoFc	TRUE	8	LateExp	FALSE	Non-Commercial	ATCC	37	DHFR + MTX	NA	Batch	LowMedium	FALSE	C6_R01
INH030502	INH030500	INH030000	rRNA	INH03_WeingunySubclones	Weinguny1	W1	Weinguny	FALSE	In-House	CHO-DXB11	TRUE	EpoFc	TRUE	8	LateExp	FALSE	Non-Commercial	ATCC	37	DHFR + MTX	NA	Batch	LowMedium	FALSE	C6_R01
INH030601	INH030600	INH030000	rRNA	INH03_WeingunySubclones	Weinguny1	W1	Weinguny	FALSE	In-House	CHO-DXB11	TRUE	EpoFc	TRUE	8	LateExp	FALSE	Non-Commercial	ATCC	37	DHFR + MTX	NA	Batch	LowMedium	FALSE	C6_R02
INH030602	INH030600	INH030000	rRNA	INH03_WeingunySubclones	Weinguny1	W1	Weinguny	FALSE	In-House	CHO-DXB11	TRUE	EpoFc	TRUE	8	LateExp	FALSE	Non-Commercial	ATCC	37	DHFR + MTX	NA	Batch	LowMedium	FALSE	C6_R02
INH030701	INH030700	INH030000	rRNA	INH03_WeingunySubclones	Weinguny1	W1	Weinguny	FALSE	In-House	CHO-DXB11	TRUE	EpoFc	TRUE	8	LateExp	FALSE	Non-Commercial	ATCC	37	DHFR + MTX	NA	Batch	LowMedium	TRUE	C7_R01
INH030702	INH030700	INH030000	rRNA	INH03_WeingunySubclones	Weinguny1	W1	Weinguny	FALSE	In-House	CHO-DXB11	TRUE	EpoFc	TRUE	8	LateExp	FALSE	Non-Commercial	ATCC	37	DHFR + MTX	NA	Batch	LowMedium	TRUE	C7_R01
INH030801	INH030800	INH030000	rRNA	INH03_WeingunySubclones	Weinguny1	W1	Weinguny	FALSE	In-House	CHO-DXB11	TRUE	EpoFc	TRUE	8	LateExp	FALSE	Non-Commercial	ATCC	37	DHFR + MTX	NA	Batch	LowMedium	TRUE	C7_R02
INH030802	INH030800	INH030000	rRNA	INH03_WeingunySubclones	Weinguny1	W1	Weinguny	FALSE	In-House	CHO-DXB11	TRUE	EpoFc	TRUE	8	LateExp	FALSE	Non-Commercial	ATCC	37	DHFR + MTX	NA	Batch	LowMedium	TRUE	C7_R02
INH030901	INH030900	INH030000	rRNA	INH03_WeingunySubclones	Weinguny1	W1	Weinguny	FALSE	In-House	CHO-DXB11	TRUE	EpoFc	TRUE	8	LateExp	FALSE	Non-Commercial	ATCC	37	DHFR + MTX	NA	Batch	High	TRUE	E2_R01
INH030902	INH030900	INH030000	rRNA	INH03_WeingunySubclones	Weinguny1	W1	Weinguny	FALSE	In-House	CHO-DXB11	TRUE	EpoFc	TRUE	8	LateExp	FALSE	Non-Commercial	ATCC	37	DHFR + MTX	NA	Batch	High	TRUE	E2_R01
INH031001	INH031000	INH030000	rRNA	INH03_WeingunySubclones	Weinguny1	W1	Weinguny	FALSE	In-House	CHO-DXB11	TRUE	EpoFc	TRUE	8	LateExp	FALSE	Non-Commercial	ATCC	37	DHFR + MTX	NA	Batch	High	TRUE	E2_R02
INH031002	INH031000	INH030000	rRNA	INH03_WeingunySubclones	Weinguny1	W1	Weinguny	FALSE	In-House	CHO-DXB11	TRUE	EpoFc	TRUE	8	LateExp	FALSE	Non-Commercial	ATCC	37	DHFR + MTX	NA	Batch	High	TRUE	E2_R02
INH031101	INH031100	INH030000	rRNA	INH03_WeingunySubclones	Weinguny1	W1	Weinguny	FALSE	In-House	CHO-DXB11	TRUE	EpoFc	TRUE	8	LateExp	FALSE	Non-Commercial	ATCC	37	DHFR + MTX	NA	Batch	VeryHigh	FALSE	E7_R01
INH031102	INH031100	INH030000	rRNA	INH03_WeingunySubclones	Weinguny1	W1	Weinguny	FALSE	In-House	CHO-DXB11	TRUE	EpoFc	TRUE	8	LateExp	FALSE	Non-Commercial	ATCC	37	DHFR + MTX	NA	Batch	VeryHigh	FALSE	E7_R01
INH031201	INH031200	INH030000	rRNA	INH03_WeingunySubclones	Weinguny1	W1	Weinguny	FALSE	In-House	CHO-DXB11	TRUE	EpoFc	TRUE	8	LateExp	FALSE	Non-Commercial	ATCC	37	DHFR + MTX	NA	Batch	VeryHigh	FALSE	E7_R02
INH031202	INH031200	INH030000	rRNA	INH03_WeingunySubclones	Weinguny1	W1	Weinguny	FALSE	In-House	CHO-DXB11	TRUE	EpoFc	TRUE	8	LateExp	FALSE	Non-Commercial	ATCC	37	DHFR + MTX	NA	Batch	VeryHigh	FALSE	E7_R02
INH031301	INH031300	INH030000	rRNA	INH03_WeingunySubclones	Weinguny1	W1	Weinguny	FALSE	In-House	CHO-DXB11	TRUE	EpoFc	TRUE	8	LateExp	TRUE	Non-Commercial	ATCC	37	DHFR + MTX	NA	Batch	Low	FALSE	Host-1
INH031302	INH031300	INH030000	rRNA	INH03_WeingunySubclones	Weinguny1	W1	Weinguny	FALSE	In-House	CHO-DXB11	TRUE	EpoFc	TRUE	8	LateExp	TRUE	Non-Commercial	ATCC	37	DHFR + MTX	NA	Batch	Low	FALSE	Host-1
INH031401	INH031400	INH030000	rRNA	INH03_WeingunySubclones	Weinguny1	W1	Weinguny	FALSE	In-House	CHO-DXB11	TRUE	EpoFc	TRUE	8	LateExp	TRUE	Non-Commercial	ATCC	37	DHFR + MTX	NA	Batch	Low	FALSE	Host-2
INH031402	INH031400	INH030000	rRNA	INH03_WeingunySubclones	Weinguny1	W1	Weinguny	FALSE	In-House	CHO-DXB11	TRUE	EpoFc	TRUE	8	LateExp	TRUE	Non-Commercial	ATCC	37	DHFR + MTX	NA	Batch	Low	FALSE	Host-2
INH040101	INH040100	INH040000	rRNA	INH04_WeingunySubclonability	Weinguny2	W2	Weinguny	FALSE	In-House	CHO-K1	FALSE	NA	TRUE	8	MidExp	TRUE	Non-Commercial	ECACC	37	NA	NA	Batch	NA	NA	8mM-R1
INH040102	INH040100	INH040000	rRNA	INH04_WeingunySubclonability	Weinguny2	W2	Weinguny	FALSE	In-House	CHO-K1	FALSE	NA	TRUE	8	MidExp	TRUE	Non-Commercial	ECACC	37	NA	NA	Batch	NA	NA	8mM-R1
INH040201	INH040200	INH040000	rRNA	INH04_WeingunySubclonability	Weinguny2	W2	Weinguny	FALSE	In-House	CHO-K1	FALSE	NA	TRUE	8	MidExp	TRUE	Non-Commercial	ECACC	37	NA	NA	Batch	NA	NA	8mM-R2
INH040202	INH040200	INH040000	rRNA	INH04_WeingunySubclonability	Weinguny2	W2	Weinguny	FALSE	In-House	CHO-K1	FALSE	NA	TRUE	8	MidExp	TRUE	Non-Commercial	ECACC	37	NA	NA	Batch	NA	NA	8mM-R2
INH040301	INH040300	INH040000	rRNA	INH04_WeingunySubclonability	Weinguny2	W2	Weinguny	FALSE	In-House	CHO-K1	FALSE	NA	TRUE	8	MidExp	FALSE	Non-Commercial	ECACC	37	NA	NA	Batch	NA	NA	8mM_de_R1
INH040302	INH040300	INH040000	rRNA	INH04_WeingunySubclonability	Weinguny2	W2	Weinguny	FALSE	In-House	CHO-K1	FALSE	NA	TRUE	8	MidExp	FALSE	Non-Commercial	ECACC	37	NA	NA	Batch	NA	NA	8mM_de_R1
INH040401	INH040400	INH040000	rRNA	INH04_WeingunySubclonability	Weinguny2	W2	Weinguny	FALSE	In-House	CHO-K1	FALSE	NA	TRUE	8	MidExp	FALSE	Non-Commercial	ECACC	37	NA	NA	Batch	NA	NA	8mM_de_R2
INH040402	INH040400	INH040000	rRNA	INH04_WeingunySubclonability	Weinguny2	W2	Weinguny	FALSE	In-House	CHO-K1	FALSE	NA	TRUE	8	MidExp	FALSE	Non-Commercial	ECACC	37	NA	NA	Batch	NA	NA	8mM_de_R2
INH040501	INH040500	INH040000	rRNA	INH04_WeingunySubclonability	Weinguny2	W2	Weinguny	FALSE	In-House	CHO-K1	FALSE	NA	FALSE	0	MidExp	TRUE	Non-Commercial	ECACC	37	NA	NA	Batch	NA	NA	0mM-R1
INH040502	INH040500	INH040000	rRNA	INH04_WeingunySubclonability	Weinguny2	W2	Weinguny	FALSE	In-House	CHO-K1	FALSE	NA	FALSE	0	MidExp	TRUE	Non-Commercial	ECACC	37	NA	NA	Batch	NA	NA	0mM-R1
INH040601	INH040600	INH040000	rRNA	INH04_WeingunySubclonability	Weinguny2	W2	Weinguny	FALSE	In-House	CHO-K1	FALSE	NA	FALSE	0	MidExp	TRUE	Non-Commercial	ECACC	37	NA	NA	Batch	NA	NA	0mM-R2
INH040602	INH040600	INH040000	rRNA	INH04_WeingunySubclonability	Weinguny2	W2	Weinguny	FALSE	In-House	CHO-K1	FALSE	NA	FALSE	0	MidExp	TRUE	Non-Commercial	ECACC	37	NA	NA	Batch	NA	NA	0mM-R2
INH040701	INH040700	INH040000	rRNA	INH04_WeingunySubclonability	Weinguny2	W2	Weinguny	FALSE	In-House	CHO-K1	FALSE	NA	FALSE	0	MidExp	FALSE	Non-Commercial	ECACC	37	NA	NA	Batch	NA	NA	0mM_de_R1
INH040702	INH040700	INH040000	rRNA	INH04_WeingunySubclonability	Weinguny2	W2	Weinguny	FALSE	In-House	CHO-K1	FALSE	NA	FALSE	0	MidExp	FALSE	Non-Commercial	ECACC	37	NA	NA	Batch	NA	NA	0mM_de_R1
INH040801	INH040800	INH040000	rRNA	INH04_WeingunySubclonability	Weinguny2	W2	Weinguny	FALSE	In-House	CHO-K1	FALSE	NA	FALSE	0	MidExp	FALSE	Non-Commercial	ECACC	37	NA	NA	Batch	NA	NA	0mM_de_R2
INH040802	INH040800	INH040000	rRNA	INH04_WeingunySubclonability	Weinguny2	W2	Weinguny	FALSE	In-House	CHO-K1	FALSE	NA	FALSE	0	MidExp	FALSE	Non-Commercial	ECACC	37	NA	NA	Batch	NA	NA	0mM_de_R2
INH040901	INH040900	INH040000	rRNA	INH04_WeingunySubclonability	Weinguny2	W2	Weinguny	FALSE	In-House	CHO-K1	FALSE	NA	TRUE	6	MidExp	TRUE	Commercial	HyClone	37	NA	NA	Batch	NA	NA	Hy-R1
INH040902	INH040900	INH040000	rRNA	INH04_WeingunySubclonability	Weinguny2	W2	Weinguny	FALSE	In-House	CHO-K1	FALSE	NA	TRUE	6	MidExp	TRUE	Commercial	HyClone	37	NA	NA	Batch	NA	NA	Hy-R1
INH041001	INH041000	INH040000	rRNA	INH04_WeingunySubclonability	Weinguny2	W2	Weinguny	FALSE	In-House	CHO-K1	FALSE	NA	TRUE	6	MidExp	TRUE	Commercial	HyClone	37	NA	NA	Batch	NA	NA	Hy-R2
INH041002	INH041000	INH040000	rRNA	INH04_WeingunySubclonability	Weinguny2	W2	Weinguny	FALSE	In-House	CHO-K1	FALSE	NA	TRUE	6	MidExp	TRUE	Commercial	HyClone	37	NA	NA	Batch	NA	NA	Hy-R2
INH041101	INH041100	INH040000	rRNA	INH04_WeingunySubclonability	Weinguny2	W2	Weinguny	FALSE	In-House	CHO-K1	FALSE	NA	TRUE	6	MidExp	FALSE	Commercial	HyClone	37	NA	NA	Batch	NA	NA	Hy_de-R1
INH041102	INH041100	INH040000	rRNA	INH04_WeingunySubclonability	Weinguny2	W2	Weinguny	FALSE	In-House	CHO-K1	FALSE	NA	TRUE	6	MidExp	FALSE	Commercial	HyClone	37	NA	NA	Batch	NA	NA	Hy_de-R1
INH041201	INH041200	INH040000	rRNA	INH04_WeingunySubclonability	Weinguny2	W2	Weinguny	FALSE	In-House	CHO-K1	FALSE	NA	TRUE	6	MidExp	FALSE	Commercial	HyClone	37	NA	NA	Batch	NA	NA	Hy_de-R2
INH041202	INH041200	INH040000	rRNA	INH04_WeingunySubclonability	Weinguny2	W2	Weinguny	FALSE	In-House	CHO-K1	FALSE	NA	TRUE	6	MidExp	FALSE	Commercial	HyClone	37	NA	NA	Batch	NA	NA	Hy_de-R2
INH050101	INH050100	INH050000	rRNA	INH05_Novak2019Clones	Novak	No	Novak	FALSE	In-House	CHO-DXB11	TRUE	mAb	TRUE	4	MidExp	FALSE	Commercial	Sanofi	37	DHFR + MTX	Medium	Batch	Low	NA	A16-R01
INH050102	INH050100	INH050000	rRNA	INH05_Novak2019Clones	Novak	No	Novak	FALSE	In-House	CHO-DXB11	TRUE	mAb	TRUE	4	MidExp	FALSE	Commercial	Sanofi	37	DHFR + MTX	Medium	Batch	Low	NA	A16-R01
INH050103	INH050100	INH050000	rRNA	INH05_Novak2019Clones	Novak	No	Novak	FALSE	In-House	CHO-DXB11	TRUE	mAb	TRUE	4	MidExp	FALSE	Commercial	Sanofi	37	DHFR + MTX	Medium	Batch	Low	NA	A16-R01
INH050104	INH050100	INH050000	rRNA	INH05_Novak2019Clones	Novak	No	Novak	FALSE	In-House	CHO-DXB11	TRUE	mAb	TRUE	4	MidExp	FALSE	Commercial	Sanofi	37	DHFR + MTX	Medium	Batch	Low	NA	A16-R01
INH050201	INH050200	INH050000	rRNA	INH05_Novak2019Clones	Novak	No	Novak	FALSE	In-House	CHO-DXB11	TRUE	mAb	TRUE	4	MidExp	FALSE	Commercial	Sanofi	37	DHFR + MTX	Medium	Batch	Low	NA	A16-R02
INH050202	INH050200	INH050000	rRNA	INH05_Novak2019Clones	Novak	No	Novak	FALSE	In-House	CHO-DXB11	TRUE	mAb	TRUE	4	MidExp	FALSE	Commercial	Sanofi	37	DHFR + MTX	Medium	Batch	Low	NA	A16-R02
INH050203	INH050200	INH050000	rRNA	INH05_Novak2019Clones	Novak	No	Novak	FALSE	In-House	CHO-DXB11	TRUE	mAb	TRUE	4	MidExp	FALSE	Commercial	Sanofi	37	DHFR + MTX	Medium	Batch	Low	NA	A16-R02
INH050204	INH050200	INH050000	rRNA	INH05_Novak2019Clones	Novak	No	Novak	FALSE	In-House	CHO-DXB11	TRUE	mAb	TRUE	4	MidExp	FALSE	Commercial	Sanofi	37	DHFR + MTX	Medium	Batch	Low	NA	A16-R02
INH050301	INH050300	INH050000	rRNA	INH05_Novak2019Clones	Novak	No	Novak	FALSE	In-House	CHO-DXB11	TRUE	mAb	TRUE	4	MidExp	FALSE	Commercial	Sanofi	37	DHFR + MTX	Medium	Batch	Low	NA	D67-R01
INH050302	INH050300	INH050000	rRNA	INH05_Novak2019Clones	Novak	No	Novak	FALSE	In-House	CHO-DXB11	TRUE	mAb	TRUE	4	MidExp	FALSE	Commercial	Sanofi	37	DHFR + MTX	Medium	Batch	Low	NA	D67-R01
INH050303	INH050300	INH050000	rRNA	INH05_Novak2019Clones	Novak	No	Novak	FALSE	In-House	CHO-DXB11	TRUE	mAb	TRUE	4	MidExp	FALSE	Commercial	Sanofi	37	DHFR + MTX	Medium	Batch	Low	NA	D67-R01
INH050304	INH050300	INH050000	rRNA	INH05_Novak2019Clones	Novak	No	Novak	FALSE	In-House	CHO-DXB11	TRUE	mAb	TRUE	4	MidExp	FALSE	Commercial	Sanofi	37	DHFR + MTX	Medium	Batch	Low	NA	D67-R01
INH050401	INH050400	INH050000	rRNA	INH05_Novak2019Clones	Novak	No	Novak	FALSE	In-House	CHO-DXB11	TRUE	mAb	TRUE	4	MidExp	FALSE	Commercial	Sanofi	37	DHFR + MTX	Medium	Batch	Low	NA	D67-R02
INH050402	INH050400	INH050000	rRNA	INH05_Novak2019Clones	Novak	No	Novak	FALSE	In-House	CHO-DXB11	TRUE	mAb	TRUE	4	MidExp	FALSE	Commercial	Sanofi	37	DHFR + MTX	Medium	Batch	Low	NA	D67-R02
INH050403	INH050400	INH050000	rRNA	INH05_Novak2019Clones	Novak	No	Novak	FALSE	In-House	CHO-DXB11	TRUE	mAb	TRUE	4	MidExp	FALSE	Commercial	Sanofi	37	DHFR + MTX	Medium	Batch	Low	NA	D67-R02
INH050404	INH050400	INH050000	rRNA	INH05_Novak2019Clones	Novak	No	Novak	FALSE	In-House	CHO-DXB11	TRUE	mAb	TRUE	4	MidExp	FALSE	Commercial	Sanofi	37	DHFR + MTX	Medium	Batch	Low	NA	D67-R02
INH050501	INH050500	INH050000	rRNA	INH05_Novak2019Clones	Novak	No	Novak	FALSE	In-House	CHO-DXB11	TRUE	mAb	TRUE	4	MidExp	FALSE	Commercial	Sanofi	37	DHFR + MTX	Medium	Batch	Low	NA	D63-R01
INH050502	INH050500	INH050000	rRNA	INH05_Novak2019Clones	Novak	No	Novak	FALSE	In-House	CHO-DXB11	TRUE	mAb	TRUE	4	MidExp	FALSE	Commercial	Sanofi	37	DHFR + MTX	Medium	Batch	Low	NA	D63-R01
INH050503	INH050500	INH050000	rRNA	INH05_Novak2019Clones	Novak	No	Novak	FALSE	In-House	CHO-DXB11	TRUE	mAb	TRUE	4	MidExp	FALSE	Commercial	Sanofi	37	DHFR + MTX	Medium	Batch	Low	NA	D63-R01
INH050504	INH050500	INH050000	rRNA	INH05_Novak2019Clones	Novak	No	Novak	FALSE	In-House	CHO-DXB11	TRUE	mAb	TRUE	4	MidExp	FALSE	Commercial	Sanofi	37	DHFR + MTX	Medium	Batch	Low	NA	D63-R01
INH050601	INH050600	INH050000	rRNA	INH05_Novak2019Clones	Novak	No	Novak	FALSE	In-House	CHO-DXB11	TRUE	mAb	TRUE	4	MidExp	FALSE	Commercial	Sanofi	37	DHFR + MTX	Medium	Batch	Low	NA	D63-R02
INH050602	INH050600	INH050000	rRNA	INH05_Novak2019Clones	Novak	No	Novak	FALSE	In-House	CHO-DXB11	TRUE	mAb	TRUE	4	MidExp	FALSE	Commercial	Sanofi	37	DHFR + MTX	Medium	Batch	Low	NA	D63-R02
INH050603	INH050600	INH050000	rRNA	INH05_Novak2019Clones	Novak	No	Novak	FALSE	In-House	CHO-DXB11	TRUE	mAb	TRUE	4	MidExp	FALSE	Commercial	Sanofi	37	DHFR + MTX	Medium	Batch	Low	NA	D63-R02
INH050604	INH050600	INH050000	rRNA	INH05_Novak2019Clones	Novak	No	Novak	FALSE	In-House	CHO-DXB11	TRUE	mAb	TRUE	4	MidExp	FALSE	Commercial	Sanofi	37	DHFR + MTX	Medium	Batch	Low	NA	D63-R02
INH050701	INH050700	INH050000	rRNA	INH05_Novak2019Clones	Novak	No	Novak	FALSE	In-House	CHO-DXB11	TRUE	mAb	TRUE	4	MidExp	FALSE	Commercial	Sanofi	37	DHFR + MTX	Medium	Batch	Low	NA	D76-R01
INH050702	INH050700	INH050000	rRNA	INH05_Novak2019Clones	Novak	No	Novak	FALSE	In-House	CHO-DXB11	TRUE	mAb	TRUE	4	MidExp	FALSE	Commercial	Sanofi	37	DHFR + MTX	Medium	Batch	Low	NA	D76-R01
INH050703	INH050700	INH050000	rRNA	INH05_Novak2019Clones	Novak	No	Novak	FALSE	In-House	CHO-DXB11	TRUE	mAb	TRUE	4	MidExp	FALSE	Commercial	Sanofi	37	DHFR + MTX	Medium	Batch	Low	NA	D76-R01
INH050704	INH050700	INH050000	rRNA	INH05_Novak2019Clones	Novak	No	Novak	FALSE	In-House	CHO-DXB11	TRUE	mAb	TRUE	4	MidExp	FALSE	Commercial	Sanofi	37	DHFR + MTX	Medium	Batch	Low	NA	D76-R01
INH050801	INH050800	INH050000	rRNA	INH05_Novak2019Clones	Novak	No	Novak	FALSE	In-House	CHO-DXB11	TRUE	mAb	TRUE	4	MidExp	FALSE	Commercial	Sanofi	37	DHFR + MTX	Medium	Batch	Low	NA	D76-R02
INH050802	INH050800	INH050000	rRNA	INH05_Novak2019Clones	Novak	No	Novak	FALSE	In-House	CHO-DXB11	TRUE	mAb	TRUE	4	MidExp	FALSE	Commercial	Sanofi	37	DHFR + MTX	Medium	Batch	Low	NA	D76-R02
INH050803	INH050800	INH050000	rRNA	INH05_Novak2019Clones	Novak	No	Novak	FALSE	In-House	CHO-DXB11	TRUE	mAb	TRUE	4	MidExp	FALSE	Commercial	Sanofi	37	DHFR + MTX	Medium	Batch	Low	NA	D76-R02
INH050804	INH050800	INH050000	rRNA	INH05_Novak2019Clones	Novak	No	Novak	FALSE	In-House	CHO-DXB11	TRUE	mAb	TRUE	4	MidExp	FALSE	Commercial	Sanofi	37	DHFR + MTX	Medium	Batch	Low	NA	D76-R02
INH050901	INH050900	INH050000	rRNA	INH05_Novak2019Clones	Novak	No	Novak	FALSE	In-House	CHO-DXB11	TRUE	mAb	TRUE	4	MidExp	FALSE	Commercial	Sanofi	37	DHFR + MTX	Medium	Batch	Low	NA	C1-R01
INH050902	INH050900	INH050000	rRNA	INH05_Novak2019Clones	Novak	No	Novak	FALSE	In-House	CHO-DXB11	TRUE	mAb	TRUE	4	MidExp	FALSE	Commercial	Sanofi	37	DHFR + MTX	Medium	Batch	Low	NA	C1-R01
INH050903	INH050900	INH050000	rRNA	INH05_Novak2019Clones	Novak	No	Novak	FALSE	In-House	CHO-DXB11	TRUE	mAb	TRUE	4	MidExp	FALSE	Commercial	Sanofi	37	DHFR + MTX	Medium	Batch	Low	NA	C1-R01
INH050904	INH050900	INH050000	rRNA	INH05_Novak2019Clones	Novak	No	Novak	FALSE	In-House	CHO-DXB11	TRUE	mAb	TRUE	4	MidExp	FALSE	Commercial	Sanofi	37	DHFR + MTX	Medium	Batch	Low	NA	C1-R01
INH051001	INH051000	INH050000	rRNA	INH05_Novak2019Clones	Novak	No	Novak	FALSE	In-House	CHO-DXB11	TRUE	mAb	TRUE	4	MidExp	FALSE	Commercial	Sanofi	37	DHFR + MTX	Medium	Batch	Low	NA	C1-R02
INH051002	INH051000	INH050000	rRNA	INH05_Novak2019Clones	Novak	No	Novak	FALSE	In-House	CHO-DXB11	TRUE	mAb	TRUE	4	MidExp	FALSE	Commercial	Sanofi	37	DHFR + MTX	Medium	Batch	Low	NA	C1-R02
INH051003	INH051000	INH050000	rRNA	INH05_Novak2019Clones	Novak	No	Novak	FALSE	In-House	CHO-DXB11	TRUE	mAb	TRUE	4	MidExp	FALSE	Commercial	Sanofi	37	DHFR + MTX	Medium	Batch	Low	NA	C1-R02
INH051004	INH051000	INH050000	rRNA	INH05_Novak2019Clones	Novak	No	Novak	FALSE	In-House	CHO-DXB11	TRUE	mAb	TRUE	4	MidExp	FALSE	Commercial	Sanofi	37	DHFR + MTX	Medium	Batch	Low	NA	C1-R02
INH051101	INH051100	INH050000	rRNA	INH05_Novak2019Clones	Novak	No	Novak	FALSE	In-House	CHO-DXB11	TRUE	mAb	TRUE	4	MidExp	FALSE	Commercial	Sanofi	37	DHFR + MTX	Medium	Batch	Low	NA	C2-R01
INH051102	INH051100	INH050000	rRNA	INH05_Novak2019Clones	Novak	No	Novak	FALSE	In-House	CHO-DXB11	TRUE	mAb	TRUE	4	MidExp	FALSE	Commercial	Sanofi	37	DHFR + MTX	Medium	Batch	Low	NA	C2-R01
INH051103	INH051100	INH050000	rRNA	INH05_Novak2019Clones	Novak	No	Novak	FALSE	In-House	CHO-DXB11	TRUE	mAb	TRUE	4	MidExp	FALSE	Commercial	Sanofi	37	DHFR + MTX	Medium	Batch	Low	NA	C2-R01
INH051104	INH051100	INH050000	rRNA	INH05_Novak2019Clones	Novak	No	Novak	FALSE	In-House	CHO-DXB11	TRUE	mAb	TRUE	4	MidExp	FALSE	Commercial	Sanofi	37	DHFR + MTX	Medium	Batch	Low	NA	C2-R01
INH051201	INH051200	INH050000	rRNA	INH05_Novak2019Clones	Novak	No	Novak	FALSE	In-House	CHO-DXB11	TRUE	mAb	TRUE	4	MidExp	FALSE	Commercial	Sanofi	37	DHFR + MTX	Medium	Batch	Low	NA	C2-R02
INH051202	INH051200	INH050000	rRNA	INH05_Novak2019Clones	Novak	No	Novak	FALSE	In-House	CHO-DXB11	TRUE	mAb	TRUE	4	MidExp	FALSE	Commercial	Sanofi	37	DHFR + MTX	Medium	Batch	Low	NA	C2-R02
INH051203	INH051200	INH050000	rRNA	INH05_Novak2019Clones	Novak	No	Novak	FALSE	In-House	CHO-DXB11	TRUE	mAb	TRUE	4	MidExp	FALSE	Commercial	Sanofi	37	DHFR + MTX	Medium	Batch	Low	NA	C2-R02
INH051204	INH051200	INH050000	rRNA	INH05_Novak2019Clones	Novak	No	Novak	FALSE	In-House	CHO-DXB11	TRUE	mAb	TRUE	4	MidExp	FALSE	Commercial	Sanofi	37	DHFR + MTX	Medium	Batch	Low	NA	C2-R02
INH051301	INH051300	INH050000	rRNA	INH05_Novak2019Clones	Novak	No	Novak	FALSE	In-House	CHO-DXB11	TRUE	mAb	TRUE	4	MidExp	FALSE	Commercial	Sanofi	37	DHFR + MTX	Medium	Batch	Low	NA	C3-R01
INH051302	INH051300	INH050000	rRNA	INH05_Novak2019Clones	Novak	No	Novak	FALSE	In-House	CHO-DXB11	TRUE	mAb	TRUE	4	MidExp	FALSE	Commercial	Sanofi	37	DHFR + MTX	Medium	Batch	Low	NA	C3-R01
INH051303	INH051300	INH050000	rRNA	INH05_Novak2019Clones	Novak	No	Novak	FALSE	In-House	CHO-DXB11	TRUE	mAb	TRUE	4	MidExp	FALSE	Commercial	Sanofi	37	DHFR + MTX	Medium	Batch	Low	NA	C3-R01
INH051304	INH051300	INH050000	rRNA	INH05_Novak2019Clones	Novak	No	Novak	FALSE	In-House	CHO-DXB11	TRUE	mAb	TRUE	4	MidExp	FALSE	Commercial	Sanofi	37	DHFR + MTX	Medium	Batch	Low	NA	C3-R01
INH051401	INH051400	INH050000	rRNA	INH05_Novak2019Clones	Novak	No	Novak	FALSE	In-House	CHO-DXB11	TRUE	mAb	TRUE	4	MidExp	FALSE	Commercial	Sanofi	37	DHFR + MTX	Medium	Batch	Low	NA	C3-R02
INH051402	INH051400	INH050000	rRNA	INH05_Novak2019Clones	Novak	No	Novak	FALSE	In-House	CHO-DXB11	TRUE	mAb	TRUE	4	MidExp	FALSE	Commercial	Sanofi	37	DHFR + MTX	Medium	Batch	Low	NA	C3-R02
INH051403	INH051400	INH050000	rRNA	INH05_Novak2019Clones	Novak	No	Novak	FALSE	In-House	CHO-DXB11	TRUE	mAb	TRUE	4	MidExp	FALSE	Commercial	Sanofi	37	DHFR + MTX	Medium	Batch	Low	NA	C3-R02
INH051404	INH051400	INH050000	rRNA	INH05_Novak2019Clones	Novak	No	Novak	FALSE	In-House	CHO-DXB11	TRUE	mAb	TRUE	4	MidExp	FALSE	Commercial	Sanofi	37	DHFR + MTX	Medium	Batch	Low	NA	C3-R02
INH051501	INH051500	INH050000	rRNA	INH05_Novak2019Clones	Novak	No	Novak	FALSE	In-House	CHO-DXB11	TRUE	mAb	TRUE	4	MidExp	FALSE	Commercial	Sanofi	37	DHFR + MTX	Medium	Batch	Low	NA	C7-R01
INH051502	INH051500	INH050000	rRNA	INH05_Novak2019Clones	Novak	No	Novak	FALSE	In-House	CHO-DXB11	TRUE	mAb	TRUE	4	MidExp	FALSE	Commercial	Sanofi	37	DHFR + MTX	Medium	Batch	Low	NA	C7-R01
INH051503	INH051500	INH050000	rRNA	INH05_Novak2019Clones	Novak	No	Novak	FALSE	In-House	CHO-DXB11	TRUE	mAb	TRUE	4	MidExp	FALSE	Commercial	Sanofi	37	DHFR + MTX	Medium	Batch	Low	NA	C7-R01
INH051504	INH051500	INH050000	rRNA	INH05_Novak2019Clones	Novak	No	Novak	FALSE	In-House	CHO-DXB11	TRUE	mAb	TRUE	4	MidExp	FALSE	Commercial	Sanofi	37	DHFR + MTX	Medium	Batch	Low	NA	C7-R01
INH051601	INH051600	INH050000	rRNA	INH05_Novak2019Clones	Novak	No	Novak	FALSE	In-House	CHO-DXB11	TRUE	mAb	TRUE	4	MidExp	FALSE	Commercial	Sanofi	37	DHFR + MTX	Medium	Batch	Low	NA	C7-R02
INH051602	INH051600	INH050000	rRNA	INH05_Novak2019Clones	Novak	No	Novak	FALSE	In-House	CHO-DXB11	TRUE	mAb	TRUE	4	MidExp	FALSE	Commercial	Sanofi	37	DHFR + MTX	Medium	Batch	Low	NA	C7-R02
INH051603	INH051600	INH050000	rRNA	INH05_Novak2019Clones	Novak	No	Novak	FALSE	In-House	CHO-DXB11	TRUE	mAb	TRUE	4	MidExp	FALSE	Commercial	Sanofi	37	DHFR + MTX	Medium	Batch	Low	NA	C7-R02
INH051604	INH051600	INH050000	rRNA	INH05_Novak2019Clones	Novak	No	Novak	FALSE	In-House	CHO-DXB11	TRUE	mAb	TRUE	4	MidExp	FALSE	Commercial	Sanofi	37	DHFR + MTX	Medium	Batch	Low	NA	C7-R02
INH051701	INH051700	INH050000	rRNA	INH05_Novak2019Clones	Novak	No	Novak	FALSE	In-House	CHO-DXB11	TRUE	mAb	TRUE	4	MidExp	FALSE	Commercial	Sanofi	37	DHFR + MTX	Medium	Batch	Low	NA	C9-R01
INH051702	INH051700	INH050000	rRNA	INH05_Novak2019Clones	Novak	No	Novak	FALSE	In-House	CHO-DXB11	TRUE	mAb	TRUE	4	MidExp	FALSE	Commercial	Sanofi	37	DHFR + MTX	Medium	Batch	Low	NA	C9-R01
INH051703	INH051700	INH050000	rRNA	INH05_Novak2019Clones	Novak	No	Novak	FALSE	In-House	CHO-DXB11	TRUE	mAb	TRUE	4	MidExp	FALSE	Commercial	Sanofi	37	DHFR + MTX	Medium	Batch	Low	NA	C9-R01
INH051704	INH051700	INH050000	rRNA	INH05_Novak2019Clones	Novak	No	Novak	FALSE	In-House	CHO-DXB11	TRUE	mAb	TRUE	4	MidExp	FALSE	Commercial	Sanofi	37	DHFR + MTX	Medium	Batch	Low	NA	C9-R01
INH051801	INH051800	INH050000	rRNA	INH05_Novak2019Clones	Novak	No	Novak	FALSE	In-House	CHO-DXB11	TRUE	mAb	TRUE	4	MidExp	FALSE	Commercial	Sanofi	37	DHFR + MTX	Medium	Batch	Low	NA	C9-R02
INH051802	INH051800	INH050000	rRNA	INH05_Novak2019Clones	Novak	No	Novak	FALSE	In-House	CHO-DXB11	TRUE	mAb	TRUE	4	MidExp	FALSE	Commercial	Sanofi	37	DHFR + MTX	Medium	Batch	Low	NA	C9-R02
INH051803	INH051800	INH050000	rRNA	INH05_Novak2019Clones	Novak	No	Novak	FALSE	In-House	CHO-DXB11	TRUE	mAb	TRUE	4	MidExp	FALSE	Commercial	Sanofi	37	DHFR + MTX	Medium	Batch	Low	NA	C9-R02
INH051804	INH051800	INH050000	rRNA	INH05_Novak2019Clones	Novak	No	Novak	FALSE	In-House	CHO-DXB11	TRUE	mAb	TRUE	4	MidExp	FALSE	Commercial	Sanofi	37	DHFR + MTX	Medium	Batch	Low	NA	C9-R02
INH051901	INH051900	INH050000	rRNA	INH05_Novak2019Clones	Novak	No	Novak	FALSE	In-House	CHO-DXB11	TRUE	mAb	TRUE	4	MidExp	FALSE	Commercial	Sanofi	37	DHFR + MTX	Medium	Batch	Low	NA	C14-R01
INH051902	INH051900	INH050000	rRNA	INH05_Novak2019Clones	Novak	No	Novak	FALSE	In-House	CHO-DXB11	TRUE	mAb	TRUE	4	MidExp	FALSE	Commercial	Sanofi	37	DHFR + MTX	Medium	Batch	Low	NA	C14-R01
INH051903	INH051900	INH050000	rRNA	INH05_Novak2019Clones	Novak	No	Novak	FALSE	In-House	CHO-DXB11	TRUE	mAb	TRUE	4	MidExp	FALSE	Commercial	Sanofi	37	DHFR + MTX	Medium	Batch	Low	NA	C14-R01
INH051904	INH051900	INH050000	rRNA	INH05_Novak2019Clones	Novak	No	Novak	FALSE	In-House	CHO-DXB11	TRUE	mAb	TRUE	4	MidExp	FALSE	Commercial	Sanofi	37	DHFR + MTX	Medium	Batch	Low	NA	C14-R01
INH052001	INH052000	INH050000	rRNA	INH05_Novak2019Clones	Novak	No	Novak	FALSE	In-House	CHO-DXB11	TRUE	mAb	TRUE	4	MidExp	FALSE	Commercial	Sanofi	37	DHFR + MTX	Medium	Batch	Low	NA	C14-R02
INH052002	INH052000	INH050000	rRNA	INH05_Novak2019Clones	Novak	No	Novak	FALSE	In-House	CHO-DXB11	TRUE	mAb	TRUE	4	MidExp	FALSE	Commercial	Sanofi	37	DHFR + MTX	Medium	Batch	Low	NA	C14-R02
INH052003	INH052000	INH050000	rRNA	INH05_Novak2019Clones	Novak	No	Novak	FALSE	In-House	CHO-DXB11	TRUE	mAb	TRUE	4	MidExp	FALSE	Commercial	Sanofi	37	DHFR + MTX	Medium	Batch	Low	NA	C14-R02
INH052004	INH052000	INH050000	rRNA	INH05_Novak2019Clones	Novak	No	Novak	FALSE	In-House	CHO-DXB11	TRUE	mAb	TRUE	4	MidExp	FALSE	Commercial	Sanofi	37	DHFR + MTX	Medium	Batch	Low	NA	C14-R02
INH052101	INH052100	INH050000	rRNA	INH05_Novak2019Clones	Novak	No	Novak	FALSE	In-House	CHO-DXB11	TRUE	mAb	TRUE	4	MidExp	FALSE	Commercial	Sanofi	37	DHFR + MTX	Medium	Batch	Low	NA	C15-R01
INH052102	INH052100	INH050000	rRNA	INH05_Novak2019Clones	Novak	No	Novak	FALSE	In-House	CHO-DXB11	TRUE	mAb	TRUE	4	MidExp	FALSE	Commercial	Sanofi	37	DHFR + MTX	Medium	Batch	Low	NA	C15-R01
INH052103	INH052100	INH050000	rRNA	INH05_Novak2019Clones	Novak	No	Novak	FALSE	In-House	CHO-DXB11	TRUE	mAb	TRUE	4	MidExp	FALSE	Commercial	Sanofi	37	DHFR + MTX	Medium	Batch	Low	NA	C15-R01
INH052104	INH052100	INH050000	rRNA	INH05_Novak2019Clones	Novak	No	Novak	FALSE	In-House	CHO-DXB11	TRUE	mAb	TRUE	4	MidExp	FALSE	Commercial	Sanofi	37	DHFR + MTX	Medium	Batch	Low	NA	C15-R01
INH052201	INH052200	INH050000	rRNA	INH05_Novak2019Clones	Novak	No	Novak	FALSE	In-House	CHO-DXB11	TRUE	mAb	TRUE	4	MidExp	FALSE	Commercial	Sanofi	37	DHFR + MTX	High	Batch	Low	NA	C15-R02
INH052202	INH052200	INH050000	rRNA	INH05_Novak2019Clones	Novak	No	Novak	FALSE	In-House	CHO-DXB11	TRUE	mAb	TRUE	4	MidExp	FALSE	Commercial	Sanofi	37	DHFR + MTX	High	Batch	Low	NA	C15-R02
INH052203	INH052200	INH050000	rRNA	INH05_Novak2019Clones	Novak	No	Novak	FALSE	In-House	CHO-DXB11	TRUE	mAb	TRUE	4	MidExp	FALSE	Commercial	Sanofi	37	DHFR + MTX	High	Batch	Low	NA	C15-R02
INH052204	INH052200	INH050000	rRNA	INH05_Novak2019Clones	Novak	No	Novak	FALSE	In-House	CHO-DXB11	TRUE	mAb	TRUE	4	MidExp	FALSE	Commercial	Sanofi	37	DHFR + MTX	High	Batch	Low	NA	C15-R02
INH052301	INH052300	INH050000	rRNA	INH05_Novak2019Clones	Novak	No	Novak	FALSE	In-House	CHO-DXB11	TRUE	mAb	TRUE	4	MidExp	FALSE	Commercial	Sanofi	37	DHFR + MTX	Medium	Batch	Low	NA	C18-R01
INH052302	INH052300	INH050000	rRNA	INH05_Novak2019Clones	Novak	No	Novak	FALSE	In-House	CHO-DXB11	TRUE	mAb	TRUE	4	MidExp	FALSE	Commercial	Sanofi	37	DHFR + MTX	Medium	Batch	Low	NA	C18-R01
INH052303	INH052300	INH050000	rRNA	INH05_Novak2019Clones	Novak	No	Novak	FALSE	In-House	CHO-DXB11	TRUE	mAb	TRUE	4	MidExp	FALSE	Commercial	Sanofi	37	DHFR + MTX	Medium	Batch	Low	NA	C18-R01
INH052304	INH052300	INH050000	rRNA	INH05_Novak2019Clones	Novak	No	Novak	FALSE	In-House	CHO-DXB11	TRUE	mAb	TRUE	4	MidExp	FALSE	Commercial	Sanofi	37	DHFR + MTX	Medium	Batch	Low	NA	C18-R01
INH052401	INH052400	INH050000	rRNA	INH05_Novak2019Clones	Novak	No	Novak	FALSE	In-House	CHO-DXB11	TRUE	mAb	TRUE	4	MidExp	FALSE	Commercial	Sanofi	37	DHFR + MTX	Medium	Batch	Low	NA	C18-R02
INH052402	INH052400	INH050000	rRNA	INH05_Novak2019Clones	Novak	No	Novak	FALSE	In-House	CHO-DXB11	TRUE	mAb	TRUE	4	MidExp	FALSE	Commercial	Sanofi	37	DHFR + MTX	Medium	Batch	Low	NA	C18-R02
INH052403	INH052400	INH050000	rRNA	INH05_Novak2019Clones	Novak	No	Novak	FALSE	In-House	CHO-DXB11	TRUE	mAb	TRUE	4	MidExp	FALSE	Commercial	Sanofi	37	DHFR + MTX	Medium	Batch	Low	NA	C18-R02
INH052404	INH052400	INH050000	rRNA	INH05_Novak2019Clones	Novak	No	Novak	FALSE	In-House	CHO-DXB11	TRUE	mAb	TRUE	4	MidExp	FALSE	Commercial	Sanofi	37	DHFR + MTX	Medium	Batch	Low	NA	C18-R02
INH052501	INH052500	INH050000	rRNA	INH05_Novak2019Clones	Novak	No	Novak	FALSE	In-House	CHO-DXB11	TRUE	mAb	TRUE	4	MidExp	FALSE	Commercial	Sanofi	37	DHFR + MTX	Medium	Batch	Low	NA	C19-R01
INH052502	INH052500	INH050000	rRNA	INH05_Novak2019Clones	Novak	No	Novak	FALSE	In-House	CHO-DXB11	TRUE	mAb	TRUE	4	MidExp	FALSE	Commercial	Sanofi	37	DHFR + MTX	Medium	Batch	Low	NA	C19-R01
INH052503	INH052500	INH050000	rRNA	INH05_Novak2019Clones	Novak	No	Novak	FALSE	In-House	CHO-DXB11	TRUE	mAb	TRUE	4	MidExp	FALSE	Commercial	Sanofi	37	DHFR + MTX	Medium	Batch	Low	NA	C19-R01
INH052504	INH052500	INH050000	rRNA	INH05_Novak2019Clones	Novak	No	Novak	FALSE	In-House	CHO-DXB11	TRUE	mAb	TRUE	4	MidExp	FALSE	Commercial	Sanofi	37	DHFR + MTX	Medium	Batch	Low	NA	C19-R01
INH052601	INH052600	INH050000	rRNA	INH05_Novak2019Clones	Novak	No	Novak	FALSE	In-House	CHO-DXB11	TRUE	mAb	TRUE	4	MidExp	FALSE	Commercial	Sanofi	37	DHFR + MTX	Medium	Batch	Low	NA	C19-R02
INH052602	INH052600	INH050000	rRNA	INH05_Novak2019Clones	Novak	No	Novak	FALSE	In-House	CHO-DXB11	TRUE	mAb	TRUE	4	MidExp	FALSE	Commercial	Sanofi	37	DHFR + MTX	Medium	Batch	Low	NA	C19-R02
INH052603	INH052600	INH050000	rRNA	INH05_Novak2019Clones	Novak	No	Novak	FALSE	In-House	CHO-DXB11	TRUE	mAb	TRUE	4	MidExp	FALSE	Commercial	Sanofi	37	DHFR + MTX	Medium	Batch	Low	NA	C19-R02
INH052604	INH052600	INH050000	rRNA	INH05_Novak2019Clones	Novak	No	Novak	FALSE	In-House	CHO-DXB11	TRUE	mAb	TRUE	4	MidExp	FALSE	Commercial	Sanofi	37	DHFR + MTX	Medium	Batch	Low	NA	C19-R02
INH052701	INH052700	INH050000	rRNA	INH05_Novak2019Clones	Novak	No	Novak	FALSE	In-House	CHO-DXB11	TRUE	mAb	TRUE	4	MidExp	FALSE	Commercial	Sanofi	37	DHFR + MTX	Medium	Batch	Low	NA	C25-R01
INH052702	INH052700	INH050000	rRNA	INH05_Novak2019Clones	Novak	No	Novak	FALSE	In-House	CHO-DXB11	TRUE	mAb	TRUE	4	MidExp	FALSE	Commercial	Sanofi	37	DHFR + MTX	Medium	Batch	Low	NA	C25-R01
INH052703	INH052700	INH050000	rRNA	INH05_Novak2019Clones	Novak	No	Novak	FALSE	In-House	CHO-DXB11	TRUE	mAb	TRUE	4	MidExp	FALSE	Commercial	Sanofi	37	DHFR + MTX	Medium	Batch	Low	NA	C25-R01
INH052704	INH052700	INH050000	rRNA	INH05_Novak2019Clones	Novak	No	Novak	FALSE	In-House	CHO-DXB11	TRUE	mAb	TRUE	4	MidExp	FALSE	Commercial	Sanofi	37	DHFR + MTX	Medium	Batch	Low	NA	C25-R01
INH052801	INH052800	INH050000	rRNA	INH05_Novak2019Clones	Novak	No	Novak	FALSE	In-House	CHO-DXB11	TRUE	mAb	TRUE	4	MidExp	FALSE	Commercial	Sanofi	37	DHFR + MTX	Medium	Batch	Low	NA	C25-R02
INH052802	INH052800	INH050000	rRNA	INH05_Novak2019Clones	Novak	No	Novak	FALSE	In-House	CHO-DXB11	TRUE	mAb	TRUE	4	MidExp	FALSE	Commercial	Sanofi	37	DHFR + MTX	Medium	Batch	Low	NA	C25-R02
INH052803	INH052800	INH050000	rRNA	INH05_Novak2019Clones	Novak	No	Novak	FALSE	In-House	CHO-DXB11	TRUE	mAb	TRUE	4	MidExp	FALSE	Commercial	Sanofi	37	DHFR + MTX	Medium	Batch	Low	NA	C25-R02
INH052804	INH052800	INH050000	rRNA	INH05_Novak2019Clones	Novak	No	Novak	FALSE	In-House	CHO-DXB11	TRUE	mAb	TRUE	4	MidExp	FALSE	Commercial	Sanofi	37	DHFR + MTX	Medium	Batch	Low	NA	C25-R02
INH052901	INH052900	INH050000	rRNA	INH05_Novak2019Clones	Novak	No	Novak	FALSE	In-House	CHO-DXB11	TRUE	mAb	TRUE	4	MidExp	FALSE	Commercial	Sanofi	37	DHFR + MTX	Medium	Batch	Low	NA	C27-R01
INH052902	INH052900	INH050000	rRNA	INH05_Novak2019Clones	Novak	No	Novak	FALSE	In-House	CHO-DXB11	TRUE	mAb	TRUE	4	MidExp	FALSE	Commercial	Sanofi	37	DHFR + MTX	Medium	Batch	Low	NA	C27-R01
INH052903	INH052900	INH050000	rRNA	INH05_Novak2019Clones	Novak	No	Novak	FALSE	In-House	CHO-DXB11	TRUE	mAb	TRUE	4	MidExp	FALSE	Commercial	Sanofi	37	DHFR + MTX	Medium	Batch	Low	NA	C27-R01
INH052904	INH052900	INH050000	rRNA	INH05_Novak2019Clones	Novak	No	Novak	FALSE	In-House	CHO-DXB11	TRUE	mAb	TRUE	4	MidExp	FALSE	Commercial	Sanofi	37	DHFR + MTX	Medium	Batch	Low	NA	C27-R01
INH053001	INH053000	INH050000	rRNA	INH05_Novak2019Clones	Novak	No	Novak	FALSE	In-House	CHO-DXB11	TRUE	mAb	TRUE	4	MidExp	FALSE	Commercial	Sanofi	37	DHFR + MTX	Medium	Batch	Low	NA	C27-R02
INH053002	INH053000	INH050000	rRNA	INH05_Novak2019Clones	Novak	No	Novak	FALSE	In-House	CHO-DXB11	TRUE	mAb	TRUE	4	MidExp	FALSE	Commercial	Sanofi	37	DHFR + MTX	Medium	Batch	Low	NA	C27-R02
INH053003	INH053000	INH050000	rRNA	INH05_Novak2019Clones	Novak	No	Novak	FALSE	In-House	CHO-DXB11	TRUE	mAb	TRUE	4	MidExp	FALSE	Commercial	Sanofi	37	DHFR + MTX	Medium	Batch	Low	NA	C27-R02
INH053004	INH053000	INH050000	rRNA	INH05_Novak2019Clones	Novak	No	Novak	FALSE	In-House	CHO-DXB11	TRUE	mAb	TRUE	4	MidExp	FALSE	Commercial	Sanofi	37	DHFR + MTX	Medium	Batch	Low	NA	C27-R02
INH053101	INH053100	INH050000	rRNA	INH05_Novak2019Clones	Novak	No	Novak	FALSE	In-House	CHO-DXB11	TRUE	mAb	TRUE	4	MidExp	FALSE	Commercial	Sanofi	37	DHFR + MTX	Medium	Batch	Low	NA	C28-R01
INH053102	INH053100	INH050000	rRNA	INH05_Novak2019Clones	Novak	No	Novak	FALSE	In-House	CHO-DXB11	TRUE	mAb	TRUE	4	MidExp	FALSE	Commercial	Sanofi	37	DHFR + MTX	Medium	Batch	Low	NA	C28-R01
INH053103	INH053100	INH050000	rRNA	INH05_Novak2019Clones	Novak	No	Novak	FALSE	In-House	CHO-DXB11	TRUE	mAb	TRUE	4	MidExp	FALSE	Commercial	Sanofi	37	DHFR + MTX	Medium	Batch	Low	NA	C28-R01
INH053104	INH053100	INH050000	rRNA	INH05_Novak2019Clones	Novak	No	Novak	FALSE	In-House	CHO-DXB11	TRUE	mAb	TRUE	4	MidExp	FALSE	Commercial	Sanofi	37	DHFR + MTX	Medium	Batch	Low	NA	C28-R01
INH053201	INH053200	INH050000	rRNA	INH05_Novak2019Clones	Novak	No	Novak	FALSE	In-House	CHO-DXB11	TRUE	mAb	TRUE	4	MidExp	FALSE	Commercial	Sanofi	37	DHFR + MTX	Medium	Batch	Low	NA	C28-R02
INH053202	INH053200	INH050000	rRNA	INH05_Novak2019Clones	Novak	No	Novak	FALSE	In-House	CHO-DXB11	TRUE	mAb	TRUE	4	MidExp	FALSE	Commercial	Sanofi	37	DHFR + MTX	Medium	Batch	Low	NA	C28-R02
INH053203	INH053200	INH050000	rRNA	INH05_Novak2019Clones	Novak	No	Novak	FALSE	In-House	CHO-DXB11	TRUE	mAb	TRUE	4	MidExp	FALSE	Commercial	Sanofi	37	DHFR + MTX	Medium	Batch	Low	NA	C28-R02
INH053204	INH053200	INH050000	rRNA	INH05_Novak2019Clones	Novak	No	Novak	FALSE	In-House	CHO-DXB11	TRUE	mAb	TRUE	4	MidExp	FALSE	Commercial	Sanofi	37	DHFR + MTX	Medium	Batch	Low	NA	C28-R02
INH053301	INH053300	INH050000	rRNA	INH05_Novak2019Clones	Novak	No	Novak	FALSE	In-House	CHO-DXB11	TRUE	mAb	TRUE	4	MidExp	FALSE	Commercial	Sanofi	37	DHFR + MTX	Medium	Batch	Low	NA	D12-R01
INH053302	INH053300	INH050000	rRNA	INH05_Novak2019Clones	Novak	No	Novak	FALSE	In-House	CHO-DXB11	TRUE	mAb	TRUE	4	MidExp	FALSE	Commercial	Sanofi	37	DHFR + MTX	Medium	Batch	Low	NA	D12-R01
INH053303	INH053300	INH050000	rRNA	INH05_Novak2019Clones	Novak	No	Novak	FALSE	In-House	CHO-DXB11	TRUE	mAb	TRUE	4	MidExp	FALSE	Commercial	Sanofi	37	DHFR + MTX	Medium	Batch	Low	NA	D12-R01
INH053304	INH053300	INH050000	rRNA	INH05_Novak2019Clones	Novak	No	Novak	FALSE	In-House	CHO-DXB11	TRUE	mAb	TRUE	4	MidExp	FALSE	Commercial	Sanofi	37	DHFR + MTX	Medium	Batch	Low	NA	D12-R01
INH053401	INH053400	INH050000	rRNA	INH05_Novak2019Clones	Novak	No	Novak	FALSE	In-House	CHO-DXB11	TRUE	mAb	TRUE	4	MidExp	FALSE	Commercial	Sanofi	37	DHFR + MTX	Medium	Batch	Low	NA	D12-R02
INH053402	INH053400	INH050000	rRNA	INH05_Novak2019Clones	Novak	No	Novak	FALSE	In-House	CHO-DXB11	TRUE	mAb	TRUE	4	MidExp	FALSE	Commercial	Sanofi	37	DHFR + MTX	Medium	Batch	Low	NA	D12-R02
INH053403	INH053400	INH050000	rRNA	INH05_Novak2019Clones	Novak	No	Novak	FALSE	In-House	CHO-DXB11	TRUE	mAb	TRUE	4	MidExp	FALSE	Commercial	Sanofi	37	DHFR + MTX	Medium	Batch	Low	NA	D12-R02
INH053404	INH053400	INH050000	rRNA	INH05_Novak2019Clones	Novak	No	Novak	FALSE	In-House	CHO-DXB11	TRUE	mAb	TRUE	4	MidExp	FALSE	Commercial	Sanofi	37	DHFR + MTX	Medium	Batch	Low	NA	D12-R02
INH053501	INH053500	INH050000	rRNA	INH05_Novak2019Clones	Novak	No	Novak	FALSE	In-House	CHO-DXB11	TRUE	mAb	TRUE	4	MidExp	FALSE	Commercial	Sanofi	37	DHFR + MTX	Medium	Batch	Low	NA	D28-R01
INH053502	INH053500	INH050000	rRNA	INH05_Novak2019Clones	Novak	No	Novak	FALSE	In-House	CHO-DXB11	TRUE	mAb	TRUE	4	MidExp	FALSE	Commercial	Sanofi	37	DHFR + MTX	Medium	Batch	Low	NA	D28-R01
INH053503	INH053500	INH050000	rRNA	INH05_Novak2019Clones	Novak	No	Novak	FALSE	In-House	CHO-DXB11	TRUE	mAb	TRUE	4	MidExp	FALSE	Commercial	Sanofi	37	DHFR + MTX	Medium	Batch	Low	NA	D28-R01
INH053504	INH053500	INH050000	rRNA	INH05_Novak2019Clones	Novak	No	Novak	FALSE	In-House	CHO-DXB11	TRUE	mAb	TRUE	4	MidExp	FALSE	Commercial	Sanofi	37	DHFR + MTX	Medium	Batch	Low	NA	D28-R01
INH053601	INH053600	INH050000	rRNA	INH05_Novak2019Clones	Novak	No	Novak	FALSE	In-House	CHO-DXB11	TRUE	mAb	TRUE	4	MidExp	FALSE	Commercial	Sanofi	37	DHFR + MTX	Medium	Batch	Low	NA	D28-R02
INH053602	INH053600	INH050000	rRNA	INH05_Novak2019Clones	Novak	No	Novak	FALSE	In-House	CHO-DXB11	TRUE	mAb	TRUE	4	MidExp	FALSE	Commercial	Sanofi	37	DHFR + MTX	Medium	Batch	Low	NA	D28-R02
INH053603	INH053600	INH050000	rRNA	INH05_Novak2019Clones	Novak	No	Novak	FALSE	In-House	CHO-DXB11	TRUE	mAb	TRUE	4	MidExp	FALSE	Commercial	Sanofi	37	DHFR + MTX	Medium	Batch	Low	NA	D28-R02
INH053604	INH053600	INH050000	rRNA	INH05_Novak2019Clones	Novak	No	Novak	FALSE	In-House	CHO-DXB11	TRUE	mAb	TRUE	4	MidExp	FALSE	Commercial	Sanofi	37	DHFR + MTX	Medium	Batch	Low	NA	D28-R02
INH053701	INH053700	INH050000	rRNA	INH05_Novak2019Clones	Novak	No	Novak	FALSE	In-House	CHO-DXB11	TRUE	mAb	TRUE	4	MidExp	FALSE	Commercial	Sanofi	37	DHFR + MTX	Medium	Batch	Low	NA	D33-R01
INH053702	INH053700	INH050000	rRNA	INH05_Novak2019Clones	Novak	No	Novak	FALSE	In-House	CHO-DXB11	TRUE	mAb	TRUE	4	MidExp	FALSE	Commercial	Sanofi	37	DHFR + MTX	Medium	Batch	Low	NA	D33-R01
INH053703	INH053700	INH050000	rRNA	INH05_Novak2019Clones	Novak	No	Novak	FALSE	In-House	CHO-DXB11	TRUE	mAb	TRUE	4	MidExp	FALSE	Commercial	Sanofi	37	DHFR + MTX	Medium	Batch	Low	NA	D33-R01
INH053704	INH053700	INH050000	rRNA	INH05_Novak2019Clones	Novak	No	Novak	FALSE	In-House	CHO-DXB11	TRUE	mAb	TRUE	4	MidExp	FALSE	Commercial	Sanofi	37	DHFR + MTX	Medium	Batch	Low	NA	D33-R01
INH053801	INH053800	INH050000	rRNA	INH05_Novak2019Clones	Novak	No	Novak	FALSE	In-House	CHO-DXB11	TRUE	mAb	TRUE	4	MidExp	FALSE	Commercial	Sanofi	37	DHFR + MTX	Medium	Batch	Low	NA	D33-R02
INH053802	INH053800	INH050000	rRNA	INH05_Novak2019Clones	Novak	No	Novak	FALSE	In-House	CHO-DXB11	TRUE	mAb	TRUE	4	MidExp	FALSE	Commercial	Sanofi	37	DHFR + MTX	Medium	Batch	Low	NA	D33-R02
INH053803	INH053800	INH050000	rRNA	INH05_Novak2019Clones	Novak	No	Novak	FALSE	In-House	CHO-DXB11	TRUE	mAb	TRUE	4	MidExp	FALSE	Commercial	Sanofi	37	DHFR + MTX	Medium	Batch	Low	NA	D33-R02
INH053804	INH053800	INH050000	rRNA	INH05_Novak2019Clones	Novak	No	Novak	FALSE	In-House	CHO-DXB11	TRUE	mAb	TRUE	4	MidExp	FALSE	Commercial	Sanofi	37	DHFR + MTX	Medium	Batch	Low	NA	D33-R02
INH053901	INH053900	INH050000	rRNA	INH05_Novak2019Clones	Novak	No	Novak	FALSE	In-House	CHO-DXB11	TRUE	mAb	TRUE	4	MidExp	FALSE	Commercial	Sanofi	37	DHFR + MTX	Medium	Batch	Low	NA	D80-R01
INH053902	INH053900	INH050000	rRNA	INH05_Novak2019Clones	Novak	No	Novak	FALSE	In-House	CHO-DXB11	TRUE	mAb	TRUE	4	MidExp	FALSE	Commercial	Sanofi	37	DHFR + MTX	Medium	Batch	Low	NA	D80-R01
INH053903	INH053900	INH050000	rRNA	INH05_Novak2019Clones	Novak	No	Novak	FALSE	In-House	CHO-DXB11	TRUE	mAb	TRUE	4	MidExp	FALSE	Commercial	Sanofi	37	DHFR + MTX	Medium	Batch	Low	NA	D80-R01
INH053904	INH053900	INH050000	rRNA	INH05_Novak2019Clones	Novak	No	Novak	FALSE	In-House	CHO-DXB11	TRUE	mAb	TRUE	4	MidExp	FALSE	Commercial	Sanofi	37	DHFR + MTX	Medium	Batch	Low	NA	D80-R01
INH054001	INH054000	INH050000	rRNA	INH05_Novak2019Clones	Novak	No	Novak	FALSE	In-House	CHO-DXB11	TRUE	mAb	TRUE	4	MidExp	FALSE	Commercial	Sanofi	37	DHFR + MTX	Medium	Batch	Low	NA	D80-R02
INH054002	INH054000	INH050000	rRNA	INH05_Novak2019Clones	Novak	No	Novak	FALSE	In-House	CHO-DXB11	TRUE	mAb	TRUE	4	MidExp	FALSE	Commercial	Sanofi	37	DHFR + MTX	Medium	Batch	Low	NA	D80-R02
INH054003	INH054000	INH050000	rRNA	INH05_Novak2019Clones	Novak	No	Novak	FALSE	In-House	CHO-DXB11	TRUE	mAb	TRUE	4	MidExp	FALSE	Commercial	Sanofi	37	DHFR + MTX	Medium	Batch	Low	NA	D80-R02
INH054004	INH054000	INH050000	rRNA	INH05_Novak2019Clones	Novak	No	Novak	FALSE	In-House	CHO-DXB11	TRUE	mAb	TRUE	4	MidExp	FALSE	Commercial	Sanofi	37	DHFR + MTX	Medium	Batch	Low	NA	D80-R02
INH054101	INH054100	INH050000	rRNA	INH05_Novak2019Clones	Novak	No	Novak	FALSE	In-House	CHO-DXB11	TRUE	mAb	TRUE	4	MidExp	FALSE	Commercial	Sanofi	37	DHFR + MTX	Medium	Batch	Low	NA	D83-R01
INH054102	INH054100	INH050000	rRNA	INH05_Novak2019Clones	Novak	No	Novak	FALSE	In-House	CHO-DXB11	TRUE	mAb	TRUE	4	MidExp	FALSE	Commercial	Sanofi	37	DHFR + MTX	Medium	Batch	Low	NA	D83-R01
INH054103	INH054100	INH050000	rRNA	INH05_Novak2019Clones	Novak	No	Novak	FALSE	In-House	CHO-DXB11	TRUE	mAb	TRUE	4	MidExp	FALSE	Commercial	Sanofi	37	DHFR + MTX	Medium	Batch	Low	NA	D83-R01
INH054104	INH054100	INH050000	rRNA	INH05_Novak2019Clones	Novak	No	Novak	FALSE	In-House	CHO-DXB11	TRUE	mAb	TRUE	4	MidExp	FALSE	Commercial	Sanofi	37	DHFR + MTX	Medium	Batch	Low	NA	D83-R01
INH054201	INH054200	INH050000	rRNA	INH05_Novak2019Clones	Novak	No	Novak	FALSE	In-House	CHO-DXB11	TRUE	mAb	TRUE	4	MidExp	FALSE	Commercial	Sanofi	37	DHFR + MTX	Medium	Batch	Low	NA	D83-R02
INH054202	INH054200	INH050000	rRNA	INH05_Novak2019Clones	Novak	No	Novak	FALSE	In-House	CHO-DXB11	TRUE	mAb	TRUE	4	MidExp	FALSE	Commercial	Sanofi	37	DHFR + MTX	Medium	Batch	Low	NA	D83-R02
INH054203	INH054200	INH050000	rRNA	INH05_Novak2019Clones	Novak	No	Novak	FALSE	In-House	CHO-DXB11	TRUE	mAb	TRUE	4	MidExp	FALSE	Commercial	Sanofi	37	DHFR + MTX	Medium	Batch	Low	NA	D83-R02
INH054204	INH054200	INH050000	rRNA	INH05_Novak2019Clones	Novak	No	Novak	FALSE	In-House	CHO-DXB11	TRUE	mAb	TRUE	4	MidExp	FALSE	Commercial	Sanofi	37	DHFR + MTX	Medium	Batch	Low	NA	D83-R02
INH060101	INH060100	INH060000	rRNA	INH06_Ruckerbauer	Ruckerbauer	Ru	Ruckerbauer	FALSE	In-House	CHO-K1	NA	NA	NA	NA	NA	NA			NA	NA	NA	NA	NA	NA	NA
INH060102	INH060100	INH060000	rRNA	INH06_Ruckerbauer	Ruckerbauer	Ru	Ruckerbauer	FALSE	In-House	CHO-K1	NA	NA	NA	NA	NA	NA			NA	NA	NA	NA	NA	NA	NA
INH060201	INH060200	INH060000	rRNA	INH06_Ruckerbauer	Ruckerbauer	Ru	Ruckerbauer	FALSE	In-House	CHO-K1	FALSE	NA	TRUE	8	Stat	TRUE	Non-Commercial	ECACC	37	NA	Low	Pefusion	NA	NA	CON2_0.021_R1
INH060202	INH060200	INH060000	rRNA	INH06_Ruckerbauer	Ruckerbauer	Ru	Ruckerbauer	FALSE	In-House	CHO-K1	FALSE	NA	TRUE	8	Stat	TRUE	Non-Commercial	ECACC	37	NA	Low	Pefusion	NA	NA	CON2_0.021_R1
INH060301	INH060300	INH060000	rRNA	INH06_Ruckerbauer	Ruckerbauer	Ru	Ruckerbauer	FALSE	In-House	CHO-K1	FALSE	NA	TRUE	8	Stat	TRUE	Non-Commercial	ECACC	37	NA	High	Pefusion	NA	NA	CON3_0.027_R1
INH060302	INH060300	INH060000	rRNA	INH06_Ruckerbauer	Ruckerbauer	Ru	Ruckerbauer	FALSE	In-House	CHO-K1	FALSE	NA	TRUE	8	Stat	TRUE	Non-Commercial	ECACC	37	NA	High	Pefusion	NA	NA	CON3_0.027_R1
INH060401	INH060400	INH060000	rRNA	INH06_Ruckerbauer	Ruckerbauer	Ru	Ruckerbauer	FALSE	In-House	CHO-K1	FALSE	NA	TRUE	8	Stat	TRUE	Non-Commercial	ECACC	37	NA	High	Pefusion	NA	NA	CON2_0.027_R1
INH060402	INH060400	INH060000	rRNA	INH06_Ruckerbauer	Ruckerbauer	Ru	Ruckerbauer	FALSE	In-House	CHO-K1	FALSE	NA	TRUE	8	Stat	TRUE	Non-Commercial	ECACC	37	NA	High	Pefusion	NA	NA	CON2_0.027_R1
INH060501	INH060500	INH060000	rRNA	INH06_Ruckerbauer	Ruckerbauer	Ru	Ruckerbauer	FALSE	In-House	CHO-K1	FALSE	NA	TRUE	8	Stat	TRUE	Non-Commercial	ECACC	37	NA	High	Pefusion	NA	NA	CON9_0.0324_R1
INH060502	INH060500	INH060000	rRNA	INH06_Ruckerbauer	Ruckerbauer	Ru	Ruckerbauer	FALSE	In-House	CHO-K1	FALSE	NA	TRUE	8	Stat	TRUE	Non-Commercial	ECACC	37	NA	High	Pefusion	NA	NA	CON9_0.0324_R1
INH060601	INH060600	INH060000	rRNA	INH06_Ruckerbauer	Ruckerbauer	Ru	Ruckerbauer	FALSE	In-House	CHO-K1	FALSE	NA	TRUE	8	Stat	TRUE	Non-Commercial	ECACC	37	NA	High	Pefusion	NA	NA	CON9_0.0324_R2
INH060602	INH060600	INH060000	rRNA	INH06_Ruckerbauer	Ruckerbauer	Ru	Ruckerbauer	FALSE	In-House	CHO-K1	FALSE	NA	TRUE	8	Stat	TRUE	Non-Commercial	ECACC	37	NA	High	Pefusion	NA	NA	CON9_0.0324_R2
INH060701	INH060700	INH060000	rRNA	INH06_Ruckerbauer	Ruckerbauer	Ru	Ruckerbauer	FALSE	In-House	CHO-K1	FALSE	NA	TRUE	8	Stat	TRUE	Non-Commercial	ECACC	37	NA	High	Pefusion	NA	NA	CON6_0.0322_R1
INH060702	INH060700	INH060000	rRNA	INH06_Ruckerbauer	Ruckerbauer	Ru	Ruckerbauer	FALSE	In-House	CHO-K1	FALSE	NA	TRUE	8	Stat	TRUE	Non-Commercial	ECACC	37	NA	High	Pefusion	NA	NA	CON6_0.0322_R1
INH060801	INH060800	INH060000	rRNA	INH06_Ruckerbauer	Ruckerbauer	Ru	Ruckerbauer	FALSE	In-House	CHO-K1	FALSE	NA	TRUE	8	Stat	TRUE	Non-Commercial	ECACC	37	NA	Low	Pefusion	NA	NA	CON3_0.017_R1
INH060802	INH060800	INH060000	rRNA	INH06_Ruckerbauer	Ruckerbauer	Ru	Ruckerbauer	FALSE	In-House	CHO-K1	FALSE	NA	TRUE	8	Stat	TRUE	Non-Commercial	ECACC	37	NA	Low	Pefusion	NA	NA	CON3_0.017_R1
INH060901	INH060900	INH060000	rRNA	INH06_Ruckerbauer	Ruckerbauer	Ru	Ruckerbauer	FALSE	In-House	CHO-K1	FALSE	NA	TRUE	8	Stat	TRUE	Non-Commercial	ECACC	37	NA	High	Pefusion	NA	NA	CON6_0.0322_R2
INH060902	INH060900	INH060000	rRNA	INH06_Ruckerbauer	Ruckerbauer	Ru	Ruckerbauer	FALSE	In-House	CHO-K1	FALSE	NA	TRUE	8	Stat	TRUE	Non-Commercial	ECACC	37	NA	High	Pefusion	NA	NA	CON6_0.0322_R2
INH061001	INH061000	INH060000	rRNA	INH06_Ruckerbauer	Ruckerbauer	Ru	Ruckerbauer	FALSE	In-House	CHO-K1	FALSE	NA	TRUE	8	Stat	TRUE	Non-Commercial	ECACC	37	NA	Low	Pefusion	NA	NA	CON2_0.021_R2
INH061002	INH061000	INH060000	rRNA	INH06_Ruckerbauer	Ruckerbauer	Ru	Ruckerbauer	FALSE	In-House	CHO-K1	FALSE	NA	TRUE	8	Stat	TRUE	Non-Commercial	ECACC	37	NA	Low	Pefusion	NA	NA	CON2_0.021_R2
INH061101	INH061100	INH060000	rRNA	INH06_Ruckerbauer	Ruckerbauer	Ru	Ruckerbauer	FALSE	In-House	CHO-K1	FALSE	NA	TRUE	8	Stat	TRUE	Non-Commercial	ECACC	37	NA	High	Pefusion	NA	NA	CON2_0.027_R2
INH061102	INH061100	INH060000	rRNA	INH06_Ruckerbauer	Ruckerbauer	Ru	Ruckerbauer	FALSE	In-House	CHO-K1	FALSE	NA	TRUE	8	Stat	TRUE	Non-Commercial	ECACC	37	NA	High	Pefusion	NA	NA	CON2_0.027_R2
INH061201	INH061200	INH060000	rRNA	INH06_Ruckerbauer	Ruckerbauer	Ru	Ruckerbauer	FALSE	In-House	CHO-K1	FALSE	NA	TRUE	8	Stat	TRUE	Non-Commercial	ECACC	37	NA	High	Pefusion	NA	NA	CON7_0.033_R1
INH061202	INH061200	INH060000	rRNA	INH06_Ruckerbauer	Ruckerbauer	Ru	Ruckerbauer	FALSE	In-House	CHO-K1	FALSE	NA	TRUE	8	Stat	TRUE	Non-Commercial	ECACC	37	NA	High	Pefusion	NA	NA	CON7_0.033_R1
INH061301	INH061300	INH060000	rRNA	INH06_Ruckerbauer	Ruckerbauer	Ru	Ruckerbauer	FALSE	In-House	CHO-K1	FALSE	NA	TRUE	8	Stat	TRUE	Non-Commercial	ECACC	37	NA	High	Pefusion	NA	NA	CON7_0.033_R2
INH061302	INH061300	INH060000	rRNA	INH06_Ruckerbauer	Ruckerbauer	Ru	Ruckerbauer	FALSE	In-House	CHO-K1	FALSE	NA	TRUE	8	Stat	TRUE	Non-Commercial	ECACC	37	NA	High	Pefusion	NA	NA	CON7_0.033_R2
INH061401	INH061400	INH060000	rRNA	INH06_Ruckerbauer	Ruckerbauer	Ru	Ruckerbauer	FALSE	In-House	CHO-K1	FALSE	NA	TRUE	8	Stat	TRUE	Non-Commercial	ECACC	37	NA	Low	Pefusion	NA	NA	CON3_0.017_R2
INH061402	INH061400	INH060000	rRNA	INH06_Ruckerbauer	Ruckerbauer	Ru	Ruckerbauer	FALSE	In-House	CHO-K1	FALSE	NA	TRUE	8	Stat	TRUE	Non-Commercial	ECACC	37	NA	Low	Pefusion	NA	NA	CON3_0.017_R2
INH061501	INH061500	INH060000	rRNA	INH06_Ruckerbauer	Ruckerbauer	Ru	Ruckerbauer	FALSE	In-House	CHO-K1	FALSE	NA	TRUE	8	Stat	TRUE	Non-Commercial	ECACC	37	NA	High	Pefusion	NA	NA	CON3_0.027_R2
INH061502	INH061500	INH060000	rRNA	INH06_Ruckerbauer	Ruckerbauer	Ru	Ruckerbauer	FALSE	In-House	CHO-K1	FALSE	NA	TRUE	8	Stat	TRUE	Non-Commercial	ECACC	37	NA	High	Pefusion	NA	NA	CON3_0.027_R2
INH061601	INH061600	INH060000	rRNA	INH06_Ruckerbauer	Ruckerbauer	Ru	Ruckerbauer	FALSE	In-House	CHO-K1	TRUE	mAb	TRUE	8	Stat	FALSE	Commercial	HyClone	37	GS	High	Pefusion	NA	NA	CON16_0.0283_R2
INH061602	INH061600	INH060000	rRNA	INH06_Ruckerbauer	Ruckerbauer	Ru	Ruckerbauer	FALSE	In-House	CHO-K1	TRUE	mAb	TRUE	8	Stat	FALSE	Commercial	HyClone	37	GS	High	Pefusion	NA	NA	CON16_0.0283_R2
INH061701	INH061700	INH060000	rRNA	INH06_Ruckerbauer	Ruckerbauer	Ru	Ruckerbauer	FALSE	In-House	CHO-K1	TRUE	mAb	TRUE	8	Stat	FALSE	Commercial	HyClone	37	GS	Medium	Pefusion	NA	NA	CON16_0.0233_R1
INH061702	INH061700	INH060000	rRNA	INH06_Ruckerbauer	Ruckerbauer	Ru	Ruckerbauer	FALSE	In-House	CHO-K1	TRUE	mAb	TRUE	8	Stat	FALSE	Commercial	HyClone	37	GS	Medium	Pefusion	NA	NA	CON16_0.0233_R1
INH061801	INH061800	INH060000	rRNA	INH06_Ruckerbauer	Ruckerbauer	Ru	Ruckerbauer	FALSE	In-House	CHO-K1	TRUE	mAb	TRUE	8	Stat	FALSE	Commercial	HyClone	37	GS	High	Pefusion	NA	NA	CON16_0.0283_R3
INH061802	INH061800	INH060000	rRNA	INH06_Ruckerbauer	Ruckerbauer	Ru	Ruckerbauer	FALSE	In-House	CHO-K1	TRUE	mAb	TRUE	8	Stat	FALSE	Commercial	HyClone	37	GS	High	Pefusion	NA	NA	CON16_0.0283_R3
INH061901	INH061900	INH060000	rRNA	INH06_Ruckerbauer	Ruckerbauer	Ru	Ruckerbauer	FALSE	In-House	CHO-K1	TRUE	mAb	TRUE	8	Stat	FALSE	Commercial	HyClone	37	GS	High	Pefusion	NA	NA	CON16_0.0283_R1
INH061902	INH061900	INH060000	rRNA	INH06_Ruckerbauer	Ruckerbauer	Ru	Ruckerbauer	FALSE	In-House	CHO-K1	TRUE	mAb	TRUE	8	Stat	FALSE	Commercial	HyClone	37	GS	High	Pefusion	NA	NA	CON16_0.0283_R1
INH062001	INH062000	INH060000	rRNA	INH06_Ruckerbauer	Ruckerbauer	Ru	Ruckerbauer	FALSE	In-House	CHO-K1	TRUE	mAb	TRUE	8	Stat	FALSE	Commercial	HyClone	37	GS	High	Pefusion	NA	NA	CON15_0.0283_R1
INH062002	INH062000	INH060000	rRNA	INH06_Ruckerbauer	Ruckerbauer	Ru	Ruckerbauer	FALSE	In-House	CHO-K1	TRUE	mAb	TRUE	8	Stat	FALSE	Commercial	HyClone	37	GS	High	Pefusion	NA	NA	CON15_0.0283_R1
INH062101	INH062100	INH060000	rRNA	INH06_Ruckerbauer	Ruckerbauer	Ru	Ruckerbauer	FALSE	In-House	CHO-K1	TRUE	mAb	TRUE	8	Stat	FALSE	Commercial	HyClone	37	GS	High	Pefusion	NA	NA	CON15_0.0283_R2
INH062102	INH062100	INH060000	rRNA	INH06_Ruckerbauer	Ruckerbauer	Ru	Ruckerbauer	FALSE	In-House	CHO-K1	TRUE	mAb	TRUE	8	Stat	FALSE	Commercial	HyClone	37	GS	High	Pefusion	NA	NA	CON15_0.0283_R2
INH062201	INH062200	INH060000	rRNA	INH06_Ruckerbauer	Ruckerbauer	Ru	Ruckerbauer	FALSE	In-House	CHO-K1	TRUE	mAb	TRUE	8	Stat	FALSE	Commercial	HyClone	37	GS	High	Pefusion	NA	NA	CON15_0.0283_R3
INH062202	INH062200	INH060000	rRNA	INH06_Ruckerbauer	Ruckerbauer	Ru	Ruckerbauer	FALSE	In-House	CHO-K1	TRUE	mAb	TRUE	8	Stat	FALSE	Commercial	HyClone	37	GS	High	Pefusion	NA	NA	CON15_0.0283_R3
INH062301	INH062300	INH060000	rRNA	INH06_Ruckerbauer	Ruckerbauer	Ru	Ruckerbauer	FALSE	In-House	CHO-K1	TRUE	mAb	TRUE	8	Stat	FALSE	Commercial	HyClone	37	GS	Medium	Pefusion	NA	NA	CON15_0.0233_R1
INH062302	INH062300	INH060000	rRNA	INH06_Ruckerbauer	Ruckerbauer	Ru	Ruckerbauer	FALSE	In-House	CHO-K1	TRUE	mAb	TRUE	8	Stat	FALSE	Commercial	HyClone	37	GS	Medium	Pefusion	NA	NA	CON15_0.0233_R1
INH062401	INH062400	INH060000	rRNA	INH06_Ruckerbauer	Ruckerbauer	Ru	Ruckerbauer	FALSE	In-House	CHO-K1	TRUE	mAb	TRUE	8	Stat	FALSE	Commercial	HyClone	37	GS	Medium	Pefusion	NA	NA	CON15_0.0233_R2
INH062402	INH062400	INH060000	rRNA	INH06_Ruckerbauer	Ruckerbauer	Ru	Ruckerbauer	FALSE	In-House	CHO-K1	TRUE	mAb	TRUE	8	Stat	FALSE	Commercial	HyClone	37	GS	Medium	Pefusion	NA	NA	CON15_0.0233_R2
INH062501	INH062500	INH060000	rRNA	INH06_Ruckerbauer	Ruckerbauer	Ru	Ruckerbauer	FALSE	In-House	CHO-K1	TRUE	mAb	TRUE	8	Stat	FALSE	Commercial	HyClone	37	GS	Medium	Pefusion	NA	NA	CON16_0.0233_R2
INH062502	INH062500	INH060000	rRNA	INH06_Ruckerbauer	Ruckerbauer	Ru	Ruckerbauer	FALSE	In-House	CHO-K1	TRUE	mAb	TRUE	8	Stat	FALSE	Commercial	HyClone	37	GS	Medium	Pefusion	NA	NA	CON16_0.0233_R2
INH070101	INH070100	INH070000	polyA	INH07_NovakTempShift	Nguyen	Ng	Nguyen	FALSE	In-House	CHO-K1	FALSE	NA	TRUE	8	EarlyExp	TRUE	Non-Commercial	ECACC	37	NA	NA	Batch	NA	NA	24h_pre_TS
INH070201	INH070200	INH070000	polyA	INH07_NovakTempShift	Nguyen	Ng	Nguyen	FALSE	In-House	CHO-K1	FALSE	NA	TRUE	8	EarlyExp	TRUE	Non-Commercial	ECACC	37	NA	NA	Batch	NA	NA	24h_pre_TS
INH070301	INH070300	INH070000	polyA	INH07_NovakTempShift	Nguyen	Ng	Nguyen	FALSE	In-House	CHO-K1	FALSE	NA	TRUE	8	LateExp	TRUE	Non-Commercial	ECACC	37	NA	NA	Batch	NA	NA	4h_pre_TS
INH070401	INH070400	INH070000	polyA	INH07_NovakTempShift	Nguyen	Ng	Nguyen	FALSE	In-House	CHO-K1	FALSE	NA	TRUE	8	LateExp	TRUE	Non-Commercial	ECACC	37	NA	NA	Batch	NA	NA	4h_pre_TS
INH070501	INH070500	INH070000	polyA	INH07_NovakTempShift	Nguyen	Ng	Nguyen	FALSE	In-House	CHO-K1	FALSE	NA	TRUE	8	EarlyStat	TRUE	Non-Commercial	ECACC	33	NA	Low	Batch	NA	NA	4h_post_TS
INH070601	INH070600	INH070000	polyA	INH07_NovakTempShift	Nguyen	Ng	Nguyen	FALSE	In-House	CHO-K1	FALSE	NA	TRUE	8	EarlyStat	TRUE	Non-Commercial	ECACC	33	NA	Low	Batch	NA	NA	4h_post_TS
INH070701	INH070700	INH070000	polyA	INH07_NovakTempShift	Nguyen	Ng	Nguyen	FALSE	In-House	CHO-K1	FALSE	NA	TRUE	8	MidStat	TRUE	Non-Commercial	ECACC	33	NA	Low	Batch	NA	NA	24h_post_TS
INH070801	INH070800	INH070000	polyA	INH07_NovakTempShift	Nguyen	Ng	Nguyen	FALSE	In-House	CHO-K1	FALSE	NA	TRUE	8	MidStat	TRUE	Non-Commercial	ECACC	33	NA	Low	Batch	NA	NA	24h_post_TS
INH070901	INH070900	INH070000	polyA	INH07_NovakTempShift	Nguyen	Ng	Nguyen	FALSE	In-House	CHO-K1	FALSE	NA	TRUE	8	LateStat	TRUE	Non-Commercial	ECACC	33	NA	Low	Batch	NA	NA	72h_post_TS
INH071001	INH071000	INH070000	polyA	INH07_NovakTempShift	Nguyen	Ng	Nguyen	FALSE	In-House	CHO-K1	FALSE	NA	TRUE	8	LateStat	TRUE	Non-Commercial	ECACC	33	NA	Low	Batch	NA	NA	72h_post_TS
SRR12618082	SRS7345230	SRP281874	polyA	SRP281874	Malm	Ma	Malm	TRUE	SRA	CHO-S	TRUE	ADM5	TRUE	8		FALSE	Commercial	Freestyle	37			Batch		FALSE	ADM5
SRR12618083	SRS7345230	SRP281874	polyA	SRP281874	Malm	Ma	Malm	TRUE	SRA	CHO-S	TRUE	ADM5	TRUE	8		FALSE	Commercial	Freestyle	37			Batch		FALSE	ADM5
SRR12618084	SRS7345231	SRP281874	polyA	SRP281874	Malm	Ma	Malm	TRUE	SRA	CHO-S	TRUE	AMBP	TRUE	8		FALSE	Commercial	Freestyle	37			Batch		FALSE	AMBP
SRR12618085	SRS7345231	SRP281874	polyA	SRP281874	Malm	Ma	Malm	TRUE	SRA	CHO-S	TRUE	AMBP	TRUE	8		FALSE	Commercial	Freestyle	37			Batch		FALSE	AMBP
SRR12618086	SRS7345232	SRP281874	polyA	SRP281874	Malm	Ma	Malm	TRUE	SRA	CHO-S	TRUE	ARTN	TRUE	8		FALSE	Commercial	Freestyle	37			Batch		FALSE	ARTN
SRR12618087	SRS7345232	SRP281874	polyA	SRP281874	Malm	Ma	Malm	TRUE	SRA	CHO-S	TRUE	ARTN	TRUE	8		FALSE	Commercial	Freestyle	37			Batch		FALSE	ARTN
SRR12618088	SRS7345233	SRP281874	polyA	SRP281874	Malm	Ma	Malm	TRUE	SRA	CHO-S	TRUE	ASGR1	TRUE	8		FALSE	Commercial	Freestyle	37			Batch		FALSE	ASGR1
SRR12618089	SRS7345233	SRP281874	polyA	SRP281874	Malm	Ma	Malm	TRUE	SRA	CHO-S	TRUE	ASGR1	TRUE	8		FALSE	Commercial	Freestyle	37			Batch		FALSE	ASGR1
SRR12618090	SRS7345234	SRP281874	polyA	SRP281874	Malm	Ma	Malm	TRUE	SRA	CHO-S	TRUE	BMP10	TRUE	8		FALSE	Commercial	Freestyle	37			Batch		FALSE	BMP10
SRR12618091	SRS7345234	SRP281874	polyA	SRP281874	Malm	Ma	Malm	TRUE	SRA	CHO-S	TRUE	BMP10	TRUE	8		FALSE	Commercial	Freestyle	37			Batch		FALSE	BMP10
SRR12618092	SRS7345234	SRP281874	polyA	SRP281874	Malm	Ma	Malm	TRUE	SRA	CHO-S	TRUE	BMP10	TRUE	8		FALSE	Commercial	Freestyle	37			Batch		FALSE	BMP10
SRR12618093	SRS7345234	SRP281874	polyA	SRP281874	Malm	Ma	Malm	TRUE	SRA	CHO-S	TRUE	BMP10	TRUE	8		FALSE	Commercial	Freestyle	37			Batch		FALSE	BMP10
SRR12618094	SRS7345235	SRP281874	polyA	SRP281874	Malm	Ma	Malm	TRUE	SRA	CHO-S	TRUE	CCL20	TRUE	8		FALSE	Commercial	Freestyle	37			Batch		FALSE	CCL20
SRR12618095	SRS7345235	SRP281874	polyA	SRP281874	Malm	Ma	Malm	TRUE	SRA	CHO-S	TRUE	CCL20	TRUE	8		FALSE	Commercial	Freestyle	37			Batch		FALSE	CCL20
SRR12618096	SRS7345236	SRP281874	polyA	SRP281874	Malm	Ma	Malm	TRUE	SRA	CHO-S	TRUE	CCL28	TRUE	8		FALSE	Commercial	Freestyle	37			Batch		FALSE	CCL28
SRR12618097	SRS7345236	SRP281874	polyA	SRP281874	Malm	Ma	Malm	TRUE	SRA	CHO-S	TRUE	CCL28	TRUE	8		FALSE	Commercial	Freestyle	37			Batch		FALSE	CCL28
SRR12618098	SRS7345237	SRP281874	polyA	SRP281874	Malm	Ma	Malm	TRUE	SRA	CHO-S	TRUE	CXCL13	TRUE	8		FALSE	Commercial	Freestyle	37			Batch		FALSE	CXCL13
SRR12618099	SRS7345237	SRP281874	polyA	SRP281874	Malm	Ma	Malm	TRUE	SRA	CHO-S	TRUE	CXCL13	TRUE	8		FALSE	Commercial	Freestyle	37			Batch		FALSE	CXCL13
SRR12618100	SRS7345238	SRP281874	polyA	SRP281874	Malm	Ma	Malm	TRUE	SRA	CHO-S	FALSE	Control	TRUE	8		TRUE	Commercial	Freestyle	37			Batch		FALSE	Control
SRR12618101	SRS7345238	SRP281874	polyA	SRP281874	Malm	Ma	Malm	TRUE	SRA	CHO-S	FALSE	Control	TRUE	8		TRUE	Commercial	Freestyle	37			Batch		FALSE	Control
SRR12618102	SRS7345239	SRP281874	polyA	SRP281874	Malm	Ma	Malm	TRUE	SRA	CHO-S	FALSE	Control	TRUE	8		TRUE	Commercial	Freestyle	37			Batch		FALSE	Control
SRR12618103	SRS7345239	SRP281874	polyA	SRP281874	Malm	Ma	Malm	TRUE	SRA	CHO-S	FALSE	Control	TRUE	8		TRUE	Commercial	Freestyle	37			Batch		FALSE	Control
SRR12618104	SRS7345240	SRP281874	polyA	SRP281874	Malm	Ma	Malm	TRUE	SRA	CHO-S	TRUE	FLT3LG	TRUE	8		FALSE	Commercial	Freestyle	37			Batch		FALSE	FLT3LG
SRR12618105	SRS7345240	SRP281874	polyA	SRP281874	Malm	Ma	Malm	TRUE	SRA	CHO-S	TRUE	FLT3LG	TRUE	8		FALSE	Commercial	Freestyle	37			Batch		FALSE	FLT3LG
SRR12618106	SRS7345241	SRP281874	polyA	SRP281874	Malm	Ma	Malm	TRUE	SRA	CHO-S	TRUE	FN1	TRUE	8		FALSE	Commercial	Freestyle	37			Batch		FALSE	FN1
SRR12618107	SRS7345241	SRP281874	polyA	SRP281874	Malm	Ma	Malm	TRUE	SRA	CHO-S	TRUE	FN1	TRUE	8		FALSE	Commercial	Freestyle	37			Batch		FALSE	FN1
SRR12618108	SRS7345242	SRP281874	polyA	SRP281874	Malm	Ma	Malm	TRUE	SRA	CHO-S	TRUE	FSTL3	TRUE	8		FALSE	Commercial	Freestyle	37			Batch		FALSE	FSTL3
SRR12618109	SRS7345242	SRP281874	polyA	SRP281874	Malm	Ma	Malm	TRUE	SRA	CHO-S	TRUE	FSTL3	TRUE	8		FALSE	Commercial	Freestyle	37			Batch		FALSE	FSTL3
SRR12618110	SRS7345242	SRP281874	polyA	SRP281874	Malm	Ma	Malm	TRUE	SRA	CHO-S	TRUE	FSTL3	TRUE	8		FALSE	Commercial	Freestyle	37			Batch		FALSE	FSTL3
SRR12618111	SRS7345242	SRP281874	polyA	SRP281874	Malm	Ma	Malm	TRUE	SRA	CHO-S	TRUE	FSTL3	TRUE	8		FALSE	Commercial	Freestyle	37			Batch		FALSE	FSTL3
SRR12618112	SRS7345243	SRP281874	polyA	SRP281874	Malm	Ma	Malm	TRUE	SRA	CHO-S	TRUE	GCG	TRUE	8		FALSE	Commercial	Freestyle	37			Batch		FALSE	GCG
SRR12618113	SRS7345243	SRP281874	polyA	SRP281874	Malm	Ma	Malm	TRUE	SRA	CHO-S	TRUE	GCG	TRUE	8		FALSE	Commercial	Freestyle	37			Batch		FALSE	GCG
SRR12618114	SRS7345244	SRP281874	polyA	SRP281874	Malm	Ma	Malm	TRUE	SRA	CHO-S	TRUE	HGF	TRUE	8		FALSE	Commercial	Freestyle	37			Batch		FALSE	HGF
SRR12618115	SRS7345244	SRP281874	polyA	SRP281874	Malm	Ma	Malm	TRUE	SRA	CHO-S	TRUE	HGF	TRUE	8		FALSE	Commercial	Freestyle	37			Batch		FALSE	HGF
SRR12618116	SRS7345245	SRP281874	polyA	SRP281874	Malm	Ma	Malm	TRUE	SRA	CHO-S	TRUE	JAG2	TRUE	8		FALSE	Commercial	Freestyle	37			Batch		FALSE	JAG2
SRR12618117	SRS7345245	SRP281874	polyA	SRP281874	Malm	Ma	Malm	TRUE	SRA	CHO-S	TRUE	JAG2	TRUE	8		FALSE	Commercial	Freestyle	37			Batch		FALSE	JAG2
SRR12618118	SRS7345246	SRP281874	polyA	SRP281874	Malm	Ma	Malm	TRUE	SRA	CHO-S	TRUE	LOX	TRUE	8		FALSE	Commercial	Freestyle	37			Batch		FALSE	LOX
SRR12618119	SRS7345246	SRP281874	polyA	SRP281874	Malm	Ma	Malm	TRUE	SRA	CHO-S	TRUE	LOX	TRUE	8		FALSE	Commercial	Freestyle	37			Batch		FALSE	LOX
SRR12618120	SRS7345246	SRP281874	polyA	SRP281874	Malm	Ma	Malm	TRUE	SRA	CHO-S	TRUE	LOX	TRUE	8		FALSE	Commercial	Freestyle	37			Batch		FALSE	LOX
SRR12618121	SRS7345246	SRP281874	polyA	SRP281874	Malm	Ma	Malm	TRUE	SRA	CHO-S	TRUE	LOX	TRUE	8		FALSE	Commercial	Freestyle	37			Batch		FALSE	LOX
SRR12618122	SRS7345247	SRP281874	polyA	SRP281874	Malm	Ma	Malm	TRUE	SRA	CHO-S	TRUE	NRTN	TRUE	8		FALSE	Commercial	Freestyle	37			Batch		FALSE	NRTN
SRR12618123	SRS7345247	SRP281874	polyA	SRP281874	Malm	Ma	Malm	TRUE	SRA	CHO-S	TRUE	NRTN	TRUE	8		FALSE	Commercial	Freestyle	37			Batch		FALSE	NRTN
SRR12618124	SRS7345248	SRP281874	polyA	SRP281874	Malm	Ma	Malm	TRUE	SRA	CHO-S	TRUE	NRTN_PP	TRUE	8		FALSE	Commercial	Freestyle	37			Batch		FALSE	NRTN_PP
SRR12618125	SRS7345248	SRP281874	polyA	SRP281874	Malm	Ma	Malm	TRUE	SRA	CHO-S	TRUE	NRTN_PP	TRUE	8		FALSE	Commercial	Freestyle	37			Batch		FALSE	NRTN_PP
SRR12618126	SRS7345249	SRP281874	polyA	SRP281874	Malm	Ma	Malm	TRUE	SRA	CHO-S	TRUE	PAMR1	TRUE	8		FALSE	Commercial	Freestyle	37			Batch		FALSE	PAMR1
SRR12618127	SRS7345249	SRP281874	polyA	SRP281874	Malm	Ma	Malm	TRUE	SRA	CHO-S	TRUE	PAMR1	TRUE	8		FALSE	Commercial	Freestyle	37			Batch		FALSE	PAMR1
SRR12618128	SRS7345250	SRP281874	polyA	SRP281874	Malm	Ma	Malm	TRUE	SRA	CHO-S	TRUE	PLG	TRUE	8		FALSE	Commercial	Freestyle	37			Batch		FALSE	PLG
SRR12618129	SRS7345250	SRP281874	polyA	SRP281874	Malm	Ma	Malm	TRUE	SRA	CHO-S	TRUE	PLG	TRUE	8		FALSE	Commercial	Freestyle	37			Batch		FALSE	PLG
SRR12618130	SRS7345251	SRP281874	polyA	SRP281874	Malm	Ma	Malm	TRUE	SRA	CHO-S	TRUE	POSTN	TRUE	8		FALSE	Commercial	Freestyle	37			Batch		FALSE	POSTN
SRR12618131	SRS7345251	SRP281874	polyA	SRP281874	Malm	Ma	Malm	TRUE	SRA	CHO-S	TRUE	POSTN	TRUE	8		FALSE	Commercial	Freestyle	37			Batch		FALSE	POSTN
SRR12618132	SRS7345252	SRP281874	polyA	SRP281874	Malm	Ma	Malm	TRUE	SRA	CHO-S	TRUE	REG1A	TRUE	8		FALSE	Commercial	Freestyle	37			Batch		FALSE	REG1A
SRR12618133	SRS7345252	SRP281874	polyA	SRP281874	Malm	Ma	Malm	TRUE	SRA	CHO-S	TRUE	REG1A	TRUE	8		FALSE	Commercial	Freestyle	37			Batch		FALSE	REG1A
SRR12618134	SRS7345253	SRP281874	polyA	SRP281874	Malm	Ma	Malm	TRUE	SRA	CHO-S	TRUE	RSPO1	TRUE	8		FALSE	Commercial	Freestyle	37			Batch		FALSE	RSPO1
SRR12618135	SRS7345253	SRP281874	polyA	SRP281874	Malm	Ma	Malm	TRUE	SRA	CHO-S	TRUE	RSPO1	TRUE	8		FALSE	Commercial	Freestyle	37			Batch		FALSE	RSPO1
SRR12618136	SRS7345254	SRP281874	polyA	SRP281874	Malm	Ma	Malm	TRUE	SRA	CHO-S	TRUE	ST6GAL1	TRUE	8		FALSE	Commercial	Freestyle	37			Batch		FALSE	ST6GAL1
SRR12618137	SRS7345254	SRP281874	polyA	SRP281874	Malm	Ma	Malm	TRUE	SRA	CHO-S	TRUE	ST6GAL1	TRUE	8		FALSE	Commercial	Freestyle	37			Batch		FALSE	ST6GAL1
SRR12618138	SRS7345255	SRP281874	polyA	SRP281874	Malm	Ma	Malm	TRUE	SRA	CHO-S	TRUE	THBS4	TRUE	8		FALSE	Commercial	Freestyle	37			Batch		FALSE	THBS4
SRR12618139	SRS7345255	SRP281874	polyA	SRP281874	Malm	Ma	Malm	TRUE	SRA	CHO-S	TRUE	THBS4	TRUE	8		FALSE	Commercial	Freestyle	37			Batch		FALSE	THBS4
