# Supplementary material for: Fantastic genes and where to find them expressed in CHO
Source: Comput Struct Biotechnol J. 2025 Apr 2;27:1407–15. doi: 10.1016/j.csbj.2025.03.050 (PMC12002940; doi:10.1016/j.csbj.2025.03.050)
Supplement: MMC 3 — Gene expression classifications in CHO-K1, CHO-S and CHO-DXB11. [file mmc3.xlsx]

## Sheet: Description
Supplementary File 3
This file contains the expression classification of all protein-coding genes of the Chinese hamster genome in the sheet 'Gene expression'. The 'filter' feature can be used to extract subsets of genes. For example genes expressed in all three cell lines ("core transcriptome") by setting the corresponding filters for all three cell lines in the header.

## Sheet: Gene expression
Gene	CHO-K1	CHO-S	CHO-DXB11
LOC100752894	non-expressed	non-expressed	non-expressed
Wls	expressed	expressed	expressed
Rpe65	indeterminate/non-reactive	non-expressed	indeterminate/non-reactive
Depdc1	expressed	expressed	expressed
LOC100768550	non-expressed	non-expressed	non-expressed
Lrrc7	non-expressed	non-expressed	non-expressed
Lrrc40	expressed	expressed	expressed
Srsf11	expressed	expressed	expressed
Ankrd13c	expressed	expressed	expressed
Cth	non-expressed	non-expressed	non-expressed
Ptger3	non-expressed	non-expressed	non-expressed
Zranb2	expressed	expressed	expressed
Negr1	non-expressed	non-expressed	indeterminate/non-reactive
LOC100751264	non-expressed	non-expressed	non-expressed
Lrriq3	expressed	expressed	expressed
Fpgt	expressed	expressed	expressed
Tnni3k	non-expressed	non-expressed	non-expressed
Lrrc53	non-expressed	non-expressed	non-expressed
Erich3	non-expressed	non-expressed	non-expressed
LOC100768529	indeterminate/reactive	indeterminate/reactive	non-expressed
Cryz	expressed	expressed	expressed
Tyw3	expressed	expressed	expressed
Lhx8	non-expressed	non-expressed	non-expressed
Slc44a5	non-expressed	non-expressed	non-expressed
Acadm	expressed	expressed	indeterminate/reactive
Rabggtb	expressed	expressed	expressed
Msh4	non-expressed	non-expressed	non-expressed
Asb17	non-expressed	non-expressed	non-expressed
St6galnac3	non-expressed	non-expressed	non-expressed
St6galnac5	non-expressed	non-expressed	non-expressed
Pigk	expressed	expressed	expressed
Ak5	non-expressed	non-expressed	indeterminate/non-reactive
Zzz3	expressed	expressed	expressed
Usp33	expressed	expressed	expressed
Miga1	non-expressed	non-expressed	non-expressed
Nexn	indeterminate/non-reactive	indeterminate/non-reactive	indeterminate/non-reactive
Fubp1	expressed	expressed	expressed
Dnajb4	expressed	expressed	expressed
Gipc2	non-expressed	non-expressed	non-expressed
Ptgfr	non-expressed	non-expressed	non-expressed
Ifi44l	indeterminate/reactive	non-expressed	non-expressed
LOC113833508	non-expressed	non-expressed	non-expressed
Adgrl4	non-expressed	non-expressed	non-expressed
Adgrl2	expressed	expressed	expressed
LOC107979438	non-expressed	expressed	indeterminate/non-reactive
Ttll7	indeterminate/non-reactive	indeterminate/reactive	indeterminate/reactive
Prkacb	expressed	expressed	expressed
Samd13	non-expressed	non-expressed	non-expressed
LOC100766806	non-expressed	non-expressed	non-expressed
LOC100768251	non-expressed	non-expressed	non-expressed
Dnase2b	non-expressed	non-expressed	non-expressed
Rpf1	expressed	expressed	expressed
LOC103162614	expressed	expressed	expressed
Spata1	expressed	expressed	expressed
Ctbs	expressed	expressed	expressed
Ssx2ip	expressed	expressed	expressed
LOC118237775	indeterminate/reactive	non-expressed	indeterminate/non-reactive
Lpar3	non-expressed	non-expressed	indeterminate/non-reactive
Mcoln2	non-expressed	non-expressed	non-expressed
Mcoln3	non-expressed	non-expressed	non-expressed
Dnai3	indeterminate/non-reactive	expressed	indeterminate/non-reactive
Syde2	expressed	expressed	expressed
CUNH1orf52	expressed	expressed	expressed
Bcl10	expressed	expressed	expressed
Ddah1	non-expressed	non-expressed	non-expressed
Ccn1	expressed	expressed	expressed
Znhit6	expressed	expressed	expressed
LOC103158657	non-expressed	non-expressed	non-expressed
Odf2l	expressed	expressed	expressed
LOC100754285	non-expressed	non-expressed	non-expressed
LOC100754570	non-expressed	non-expressed	non-expressed
LOC100764333	non-expressed	non-expressed	non-expressed
LOC100766670	non-expressed	non-expressed	non-expressed
LOC100767355	non-expressed	non-expressed	non-expressed
LOC100752277	non-expressed	non-expressed	indeterminate/reactive
Sh3glb1	expressed	expressed	expressed
Selenof	expressed	expressed	expressed
LOC100760748	expressed	expressed	expressed
LOC113833473	indeterminate/reactive	indeterminate/reactive	non-expressed
Lmo4	expressed	expressed	expressed
Pkn2	expressed	expressed	expressed
Gtf2b	expressed	expressed	expressed
Kyat3	expressed	expressed	expressed
LOC100759682	non-expressed	non-expressed	indeterminate/non-reactive
LOC100762860	indeterminate/non-reactive	indeterminate/non-reactive	indeterminate/non-reactive
LOC100762574	indeterminate/non-reactive	non-expressed	non-expressed
LOC100762276	non-expressed	non-expressed	non-expressed
LOC100752806	indeterminate/non-reactive	indeterminate/reactive	non-expressed
LOC100750355	non-expressed	indeterminate/reactive	non-expressed
LOC100762978	non-expressed	non-expressed	non-expressed
LOC100762688	non-expressed	non-expressed	non-expressed
LOC100756417	non-expressed	non-expressed	non-expressed
LOC100757382	indeterminate/reactive	non-expressed	non-expressed
LOC100765968	expressed	expressed	indeterminate/non-reactive
LOC100766554	indeterminate/reactive	non-expressed	indeterminate/non-reactive
LOC100767140	non-expressed	non-expressed	non-expressed
Gbp5	indeterminate/non-reactive	indeterminate/non-reactive	non-expressed
Pdlim5	expressed	expressed	expressed
LOC100774629	expressed	expressed	indeterminate/non-reactive
Unc5c	indeterminate/reactive	non-expressed	non-expressed
LOC100772790	non-expressed	non-expressed	non-expressed
LOC100750831	indeterminate/non-reactive	indeterminate/reactive	indeterminate/non-reactive
LOC100751128	indeterminate/non-reactive	indeterminate/non-reactive	expressed
Rap1gds1	expressed	expressed	expressed
Tspan5	expressed	expressed	expressed
Eif4e	expressed	expressed	expressed
Metap1	expressed	expressed	expressed
Adh5	expressed	expressed	expressed
LOC100767633	non-expressed	non-expressed	non-expressed
LOC100767061	indeterminate/reactive	non-expressed	non-expressed
LOC118237968	non-expressed	non-expressed	non-expressed
LOC100766767	non-expressed	non-expressed	non-expressed
LOC100756617	non-expressed	non-expressed	non-expressed
LOC100773005	indeterminate/non-reactive	indeterminate/non-reactive	indeterminate/non-reactive
LOC100760081	non-expressed	non-expressed	non-expressed
Adh7	indeterminate/reactive	indeterminate/non-reactive	indeterminate/non-reactive
CUNH4orf17	non-expressed	non-expressed	non-expressed
Trmt10a	expressed	expressed	expressed
Mttp	indeterminate/reactive	non-expressed	non-expressed
CUNH4orf54	non-expressed	non-expressed	non-expressed
Dapp1	indeterminate/reactive	non-expressed	indeterminate/non-reactive
Lamtor3	expressed	expressed	expressed
Dnajb14	expressed	expressed	expressed
LOC100763852	expressed	expressed	expressed
Ddit4l	non-expressed	non-expressed	indeterminate/reactive
LOC100752571	expressed	expressed	expressed
Bank1	indeterminate/non-reactive	expressed	indeterminate/reactive
Slc39a8	expressed	expressed	expressed
Nfkb1	expressed	expressed	expressed
LOC103159932	indeterminate/non-reactive	non-expressed	indeterminate/non-reactive
LOC100760666	expressed	expressed	expressed
Cisd2	expressed	expressed	expressed
Slc9b1	indeterminate/reactive	non-expressed	non-expressed
Slc9b2	indeterminate/non-reactive	indeterminate/non-reactive	expressed
Bdh2	expressed	expressed	expressed
Cenpe	expressed	expressed	expressed
LOC100766267	non-expressed	non-expressed	non-expressed
Tacr3	non-expressed	non-expressed	non-expressed
LOC113833499	indeterminate/non-reactive	indeterminate/non-reactive	indeterminate/non-reactive
Tet2	expressed	expressed	expressed
LOC100756805	expressed	expressed	expressed
LOC100755633	non-expressed	non-expressed	non-expressed
Ints12	expressed	expressed	expressed
LOC100755927	expressed	expressed	expressed
Npnt	non-expressed	non-expressed	non-expressed
Tbck	expressed	expressed	expressed
Aimp1	expressed	expressed	expressed
Gimd1	non-expressed	non-expressed	non-expressed
Dkk2	non-expressed	non-expressed	non-expressed
LOC100762413	expressed	expressed	expressed
Sgms2	expressed	expressed	expressed
LOC100761779	expressed	expressed	expressed
Hadh	expressed	expressed	expressed
Lef1	non-expressed	non-expressed	non-expressed
LOC103161649	non-expressed	non-expressed	indeterminate/reactive
Rpl34	expressed	expressed	expressed
Ostc	expressed	expressed	expressed
Etnppl	non-expressed	non-expressed	non-expressed
Col25a1	non-expressed	non-expressed	non-expressed
Sec24b	expressed	expressed	expressed
Mcub	expressed	expressed	expressed
Casp6	expressed	expressed	expressed
Pla2g12a	expressed	expressed	expressed
Cfi	indeterminate/non-reactive	indeterminate/non-reactive	non-expressed
LOC103159924	expressed	expressed	expressed
LOC100761339	indeterminate/non-reactive	indeterminate/non-reactive	indeterminate/non-reactive
Lrit3	non-expressed	non-expressed	non-expressed
Egf	non-expressed	non-expressed	non-expressed
LOC100763438	expressed	expressed	expressed
Enpep	indeterminate/non-reactive	expressed	indeterminate/non-reactive
Pitx2	non-expressed	non-expressed	non-expressed
Fam241a	expressed	expressed	expressed
LOC100758150	expressed	expressed	expressed
Tifa	expressed	expressed	expressed
Ank2	expressed	expressed	expressed
LOC113833495	non-expressed	non-expressed	non-expressed
Zgrf1	expressed	expressed	expressed
Larp7	expressed	expressed	expressed
LOC100752268	expressed	expressed	expressed
Arsj	expressed	expressed	expressed
LOC100770893	indeterminate/reactive	non-expressed	non-expressed
LOC100772408	non-expressed	non-expressed	non-expressed
LOC100762108	non-expressed	non-expressed	non-expressed
LOC100771528	non-expressed	non-expressed	non-expressed
LOC100758983	non-expressed	non-expressed	non-expressed
Prss12	non-expressed	non-expressed	non-expressed
Mettl14	expressed	expressed	expressed
Sec24d	expressed	expressed	expressed
Synpo2	indeterminate/non-reactive	non-expressed	indeterminate/non-reactive
Myoz2	non-expressed	non-expressed	non-expressed
Usp53	expressed	expressed	expressed
C1H4orf3	expressed	expressed	expressed
LOC100754451	expressed	expressed	expressed
Fabp2	non-expressed	non-expressed	non-expressed
Pde5a	expressed	expressed	expressed
LOC100759100	indeterminate/reactive	indeterminate/non-reactive	non-expressed
Fnbp1l	expressed	expressed	expressed
LOC100758812	expressed	expressed	expressed
Dnttip2	expressed	expressed	expressed
Gclm	expressed	expressed	expressed
LOC100767638	indeterminate/non-reactive	non-expressed	non-expressed
Arhgap29	expressed	expressed	expressed
Abcd3	expressed	expressed	expressed
F3	indeterminate/non-reactive	expressed	expressed
LOC100765027	non-expressed	non-expressed	non-expressed
Slc44a3	indeterminate/non-reactive	non-expressed	indeterminate/non-reactive
Cnn3	expressed	expressed	expressed
LOC100773644	expressed	expressed	expressed
LOC100772772	indeterminate/non-reactive	expressed	expressed
Rwdd3	expressed	expressed	indeterminate/reactive
Ptbp2	expressed	expressed	expressed
Dpyd	expressed	expressed	expressed
Snx7	expressed	expressed	expressed
Plppr5	non-expressed	non-expressed	non-expressed
Plppr4	non-expressed	non-expressed	non-expressed
Palmd	non-expressed	non-expressed	non-expressed
Frrs1	expressed	expressed	indeterminate/reactive
Agl	expressed	expressed	expressed
Slc35a3	expressed	expressed	expressed
Mfsd14a	expressed	expressed	expressed
Sass6	expressed	expressed	expressed
LOC100760563	expressed	expressed	expressed
LOC100767743	non-expressed	non-expressed	non-expressed
LOC100759869	expressed	expressed	expressed
LOC113833490	indeterminate/reactive	expressed	indeterminate/non-reactive
LOC100760159	expressed	expressed	expressed
Cdc14a	expressed	expressed	expressed
LOC113833489	non-expressed	non-expressed	non-expressed
Vcam1	indeterminate/non-reactive	indeterminate/non-reactive	indeterminate/non-reactive
Extl2	expressed	expressed	expressed
Slc30a7	expressed	expressed	expressed
LOC100755934	expressed	expressed	expressed
S1pr1	indeterminate/reactive	non-expressed	indeterminate/non-reactive
Olfm3	non-expressed	non-expressed	non-expressed
Col11a1	non-expressed	non-expressed	non-expressed
Rnpc3	expressed	expressed	expressed
LOC100767001	indeterminate/non-reactive	indeterminate/non-reactive	non-expressed
LOC100766318	non-expressed	non-expressed	non-expressed
LOC100762487	non-expressed	non-expressed	non-expressed
Prmt6	expressed	expressed	expressed
Ntng1	indeterminate/reactive	indeterminate/non-reactive	indeterminate/reactive
Vav3	indeterminate/reactive	non-expressed	non-expressed
Slc25a24	expressed	expressed	expressed
LOC100753868	indeterminate/reactive	non-expressed	indeterminate/non-reactive
Fam102b	expressed	expressed	expressed
LOC100752202	indeterminate/non-reactive	expressed	indeterminate/non-reactive
Prpf38b	expressed	expressed	expressed
Fndc7	non-expressed	indeterminate/non-reactive	non-expressed
Stxbp3	expressed	expressed	expressed
LOC100767707	non-expressed	non-expressed	non-expressed
Gpsm2	expressed	expressed	expressed
Clcc1	expressed	expressed	expressed
Wdr47	expressed	expressed	expressed
Taf13	expressed	expressed	expressed
Tmem167b	expressed	expressed	expressed
CUNH1orf194	indeterminate/non-reactive	expressed	indeterminate/reactive
Elapor1	non-expressed	non-expressed	non-expressed
Sars1	expressed	expressed	expressed
Celsr2	non-expressed	non-expressed	non-expressed
Psrc1	expressed	expressed	expressed
Mybphl	indeterminate/reactive	non-expressed	non-expressed
Sort1	expressed	expressed	indeterminate/reactive
Psma5	expressed	expressed	expressed
Sypl2	non-expressed	non-expressed	non-expressed
Atxn7l2	expressed	expressed	expressed
LOC100773256	expressed	expressed	expressed
Amigo1	non-expressed	non-expressed	non-expressed
Gpr61	non-expressed	non-expressed	non-expressed
Gnai3	expressed	expressed	expressed
Gnat2	indeterminate/non-reactive	indeterminate/non-reactive	indeterminate/non-reactive
Ampd2	expressed	expressed	expressed
LOC100757858	expressed	expressed	expressed
LOC100766772	expressed	expressed	expressed
LOC100767530	indeterminate/non-reactive	expressed	expressed
LOC100767818	indeterminate/non-reactive	indeterminate/reactive	expressed
LOC100768110	expressed	expressed	expressed
LOC100750644	expressed	expressed	expressed
LOC100750937	non-expressed	non-expressed	non-expressed
Gstm3	expressed	expressed	expressed
Eps8l3	non-expressed	non-expressed	non-expressed
Csf1	expressed	expressed	expressed
Ahcyl1	expressed	expressed	expressed
Strip1	expressed	expressed	expressed
Alx3	non-expressed	non-expressed	non-expressed
Ubl4b	non-expressed	non-expressed	non-expressed
Slc6a17	non-expressed	non-expressed	indeterminate/non-reactive
Kcnc4	non-expressed	non-expressed	non-expressed
Rbm15	expressed	expressed	expressed
Slc16a4	indeterminate/reactive	indeterminate/non-reactive	non-expressed
LOC100774846	expressed	expressed	expressed
LOC113833484	indeterminate/non-reactive	non-expressed	non-expressed
Chymosin	non-expressed	non-expressed	non-expressed
Kcna10	non-expressed	non-expressed	non-expressed
Kcna2	non-expressed	non-expressed	non-expressed
Kcna3	non-expressed	non-expressed	non-expressed
LOC100760332	non-expressed	non-expressed	non-expressed
Cd53	indeterminate/reactive	indeterminate/non-reactive	indeterminate/reactive
Lrif1	expressed	expressed	expressed
Dram2	expressed	expressed	expressed
Cept1	expressed	expressed	expressed
Dennd2d	non-expressed	non-expressed	non-expressed
LOC113832123	non-expressed	non-expressed	non-expressed
LOC113831909	non-expressed	non-expressed	non-expressed
LOC113833058	non-expressed	non-expressed	non-expressed
Rorc	indeterminate/reactive	non-expressed	non-expressed
Lingo4	non-expressed	non-expressed	non-expressed
Tdrkh	non-expressed	non-expressed	non-expressed
Oaz3	non-expressed	non-expressed	non-expressed
Mrpl9	expressed	expressed	expressed
LOC100760950	non-expressed	non-expressed	non-expressed
LOC100760661	non-expressed	non-expressed	non-expressed
Chia	non-expressed	non-expressed	non-expressed
Pifo	non-expressed	non-expressed	non-expressed
Ovgp1	expressed	expressed	expressed
Wdr77	expressed	expressed	expressed
Atp5pb	expressed	expressed	expressed
CUNH1orf162	expressed	expressed	expressed
Tmigd3	non-expressed	non-expressed	non-expressed
Adora3	non-expressed	non-expressed	non-expressed
Rap1a	expressed	expressed	expressed
Inka2	indeterminate/non-reactive	non-expressed	indeterminate/non-reactive
Ddx20	expressed	expressed	expressed
Kcnd3	non-expressed	non-expressed	non-expressed
LOC100752071	indeterminate/reactive	expressed	indeterminate/non-reactive
Cttnbp2nl	expressed	expressed	expressed
Wnt2b	non-expressed	non-expressed	non-expressed
St7l	expressed	expressed	expressed
Capza1	expressed	expressed	expressed
Mov10	expressed	expressed	expressed
Rhoc	expressed	expressed	expressed
LOC118239515	indeterminate/reactive	indeterminate/reactive	indeterminate/non-reactive
Ppm1j	indeterminate/non-reactive	non-expressed	non-expressed
Tafa3	non-expressed	non-expressed	indeterminate/non-reactive
Slc16a1	expressed	expressed	expressed
Lrig2	expressed	expressed	expressed
LOC100767117	non-expressed	non-expressed	non-expressed
Magi3	expressed	expressed	expressed
Phtf1	expressed	expressed	expressed
Rsbn1	expressed	expressed	expressed
Ptpn22	non-expressed	non-expressed	non-expressed
Bcl2l15	non-expressed	non-expressed	non-expressed
Ap4b1	expressed	expressed	expressed
Dclre1b	expressed	expressed	expressed
Hipk1	expressed	expressed	expressed
Olfml3	expressed	expressed	expressed
Syt6	non-expressed	non-expressed	non-expressed
Trim33	expressed	expressed	expressed
LOC113833204	indeterminate/non-reactive	non-expressed	indeterminate/non-reactive
LOC113833203	non-expressed	non-expressed	non-expressed
Bcas2	expressed	expressed	expressed
Dennd2c	expressed	expressed	expressed
Ampd1	non-expressed	non-expressed	non-expressed
Nras	expressed	expressed	expressed
Csde1	expressed	expressed	expressed
LOC100753513	expressed	expressed	expressed
Sike1	expressed	expressed	expressed
LOC100751364	indeterminate/reactive	non-expressed	expressed
Sycp1	non-expressed	non-expressed	non-expressed
Tshb	indeterminate/reactive	non-expressed	non-expressed
Tspan2	expressed	expressed	expressed
Ngf	expressed	expressed	indeterminate/non-reactive
Vangl1	expressed	expressed	expressed
Casq2	non-expressed	non-expressed	non-expressed
LOC113833176	non-expressed	non-expressed	indeterminate/reactive
Slc22a15	expressed	expressed	expressed
Mab21l3	indeterminate/non-reactive	expressed	indeterminate/non-reactive
Atp1a1	expressed	expressed	expressed
Igsf3	non-expressed	non-expressed	non-expressed
Cd2	non-expressed	non-expressed	indeterminate/non-reactive
Ptgfrn	expressed	expressed	expressed
Cd101	non-expressed	expressed	indeterminate/non-reactive
Ttf2	expressed	expressed	expressed
Trim45	expressed	expressed	expressed
Vtcn1	non-expressed	non-expressed	non-expressed
Man1a2	expressed	expressed	expressed
Tent5c	non-expressed	non-expressed	non-expressed
Gdap2	expressed	expressed	expressed
Wdr3	expressed	expressed	expressed
Spag17	non-expressed	non-expressed	non-expressed
Tbx15	expressed	expressed	expressed
Wars2	expressed	expressed	expressed
LOC113833180	non-expressed	non-expressed	non-expressed
Hao2	non-expressed	non-expressed	indeterminate/non-reactive
LOC113830678	non-expressed	non-expressed	non-expressed
LOC113833198	indeterminate/reactive	indeterminate/non-reactive	expressed
LOC113833179	non-expressed	non-expressed	non-expressed
LOC100770922	non-expressed	non-expressed	non-expressed
Znf697	expressed	expressed	expressed
Phgdh	expressed	expressed	expressed
Hmgcs2	expressed	expressed	indeterminate/non-reactive
Reg4	indeterminate/reactive	non-expressed	indeterminate/reactive
Adam30	non-expressed	non-expressed	non-expressed
Notch2	expressed	expressed	expressed
Sec22b	expressed	expressed	expressed
LOC100772072	expressed	expressed	expressed
Prkab2	expressed	expressed	expressed
Fmo5	expressed	indeterminate/non-reactive	expressed
Chd1l	expressed	expressed	expressed
LOC100770067	expressed	indeterminate/non-reactive	indeterminate/non-reactive
LOC100774104	non-expressed	non-expressed	non-expressed
LOC100772228	non-expressed	non-expressed	non-expressed
Bcl9	expressed	expressed	expressed
Acp6	expressed	expressed	expressed
Gja5	non-expressed	indeterminate/non-reactive	non-expressed
Gja8	non-expressed	non-expressed	non-expressed
Gphr	expressed	expressed	expressed
LOC100752397	indeterminate/non-reactive	expressed	indeterminate/non-reactive
Pdzk1	non-expressed	non-expressed	non-expressed
Rnf115	expressed	expressed	expressed
Polr3c	expressed	expressed	expressed
Nudt17	indeterminate/non-reactive	indeterminate/non-reactive	expressed
Pias3	expressed	expressed	expressed
Ankrd35	indeterminate/non-reactive	indeterminate/non-reactive	indeterminate/non-reactive
Itga10	indeterminate/non-reactive	indeterminate/non-reactive	non-expressed
Pex11b	expressed	expressed	expressed
Rbm8a	expressed	expressed	expressed
Lix1l	expressed	expressed	expressed
Ankrd34a	expressed	expressed	expressed
Polr3gl	expressed	expressed	expressed
Txnip	expressed	expressed	expressed
LOC100756322	non-expressed	non-expressed	non-expressed
LOC113833193	expressed	expressed	expressed
Fcgr1a	indeterminate/reactive	non-expressed	non-expressed
LOC100774845	indeterminate/reactive	indeterminate/non-reactive	expressed
LOC100757491	expressed	indeterminate/reactive	expressed
LOC100757199	indeterminate/reactive	indeterminate/reactive	expressed
LOC100757772	indeterminate/reactive	indeterminate/reactive	expressed
LOC100758065	expressed	indeterminate/non-reactive	expressed
LOC107979446	expressed	expressed	expressed
LOC100758641	expressed	expressed	expressed
LOC100758350	indeterminate/reactive	non-expressed	expressed
LOC113833190	indeterminate/reactive	non-expressed	expressed
Bola1	expressed	expressed	expressed
Sv2a	non-expressed	non-expressed	non-expressed
Sf3b4	expressed	expressed	expressed
Mtmr11	expressed	expressed	expressed
Otud7b	expressed	expressed	expressed
Vps45	expressed	expressed	expressed
LOC113833187	indeterminate/reactive	non-expressed	indeterminate/non-reactive
Plekho1	expressed	expressed	expressed
Anp32e	expressed	expressed	expressed
LOC103161672	indeterminate/reactive	indeterminate/reactive	non-expressed
Ca14	indeterminate/non-reactive	non-expressed	non-expressed
Aph1a	expressed	expressed	expressed
CUNH1orf54	indeterminate/reactive	indeterminate/reactive	non-expressed
Ciart	expressed	expressed	expressed
Mrps21	expressed	expressed	expressed
Prpf3	expressed	expressed	expressed
Rprd2	expressed	expressed	expressed
Tars2	expressed	expressed	expressed
Ecm1	indeterminate/non-reactive	expressed	expressed
LOC100763656	indeterminate/reactive	indeterminate/reactive	non-expressed
Adamtsl4	expressed	expressed	expressed
Mcl1	expressed	expressed	expressed
Ensa	expressed	expressed	expressed
Golph3l	expressed	expressed	expressed
Hormad1	non-expressed	non-expressed	non-expressed
Ctss	non-expressed	non-expressed	non-expressed
Ctsk	indeterminate/non-reactive	indeterminate/non-reactive	expressed
Arnt	expressed	expressed	expressed
LOC118239232	non-expressed	non-expressed	non-expressed
Setdb1	expressed	expressed	expressed
Cers2	expressed	expressed	expressed
Anxa9	indeterminate/non-reactive	indeterminate/non-reactive	non-expressed
Mindy1	expressed	expressed	expressed
Prune1	expressed	expressed	expressed
Bnipl	indeterminate/non-reactive	indeterminate/non-reactive	expressed
CUNH1orf56	non-expressed	non-expressed	indeterminate/non-reactive
Cdc42se1	expressed	expressed	expressed
Mllt11	expressed	expressed	expressed
Gabpb2	expressed	expressed	expressed
Sema6c	expressed	expressed	expressed
Tnfaip8l2	indeterminate/reactive	non-expressed	indeterminate/reactive
Lysmd1	expressed	expressed	expressed
Scnm1	expressed	expressed	expressed
Tmod4	indeterminate/non-reactive	non-expressed	indeterminate/non-reactive
Vps72	expressed	expressed	expressed
Pip5k1a	expressed	expressed	expressed
Psmd4	expressed	expressed	expressed
Znf687	expressed	expressed	expressed
Pi4kb	expressed	expressed	expressed
Rfx5	expressed	expressed	expressed
LOC103159465	indeterminate/non-reactive	indeterminate/non-reactive	indeterminate/non-reactive
Selenbp1	indeterminate/reactive	indeterminate/non-reactive	indeterminate/reactive
Psmb4	expressed	expressed	expressed
Pogz	expressed	expressed	expressed
Cgn	indeterminate/non-reactive	expressed	expressed
Tuft1	expressed	expressed	expressed
Snx27	expressed	expressed	expressed
Celf3	non-expressed	non-expressed	non-expressed
Riiad1	non-expressed	non-expressed	non-expressed
LOC100761478	non-expressed	non-expressed	non-expressed
LOC100755736	non-expressed	non-expressed	non-expressed
LOC100756032	non-expressed	non-expressed	non-expressed
LOC113839023	non-expressed	non-expressed	non-expressed
LOC100759690	non-expressed	non-expressed	non-expressed
LOC113832658	non-expressed	non-expressed	non-expressed
LOC100750922	non-expressed	non-expressed	non-expressed
LOC113832659	non-expressed	non-expressed	non-expressed
LOC100774822	non-expressed	non-expressed	non-expressed
LOC103159311	non-expressed	non-expressed	non-expressed
LOC100774529	non-expressed	non-expressed	non-expressed
LOC100773661	non-expressed	non-expressed	non-expressed
LOC100770102	non-expressed	non-expressed	non-expressed
Them4	non-expressed	non-expressed	non-expressed
Them5	non-expressed	non-expressed	non-expressed
S100a10	expressed	expressed	expressed
S100a11	expressed	expressed	expressed
Tchhl1	non-expressed	non-expressed	non-expressed
Tchh	non-expressed	non-expressed	non-expressed
Rptn	non-expressed	non-expressed	indeterminate/non-reactive
Crnn	non-expressed	non-expressed	non-expressed
LOC100758294	non-expressed	non-expressed	non-expressed
LOC100758008	non-expressed	non-expressed	non-expressed
LOC100757718	non-expressed	non-expressed	non-expressed
LOC100757432	non-expressed	non-expressed	non-expressed
LOC100757137	non-expressed	non-expressed	non-expressed
CUNH1orf68	non-expressed	non-expressed	non-expressed
Kprp	non-expressed	non-expressed	non-expressed
LOC113833095	indeterminate/reactive	non-expressed	indeterminate/non-reactive
LOC113833094	indeterminate/reactive	non-expressed	non-expressed
LOC113833093	non-expressed	non-expressed	non-expressed
LOC113833092	non-expressed	non-expressed	non-expressed
Lce6a	non-expressed	non-expressed	non-expressed
LOC118239516	non-expressed	non-expressed	non-expressed
Ivl	non-expressed	non-expressed	non-expressed
Sprr4	non-expressed	non-expressed	non-expressed
LOC100760951	expressed	expressed	expressed
LOC100755232	indeterminate/reactive	non-expressed	non-expressed
LOC103160046	non-expressed	non-expressed	non-expressed
LOC100754646	indeterminate/non-reactive	indeterminate/non-reactive	indeterminate/non-reactive
LOC113833091	non-expressed	non-expressed	non-expressed
LOC103160048	non-expressed	non-expressed	non-expressed
LOC103160044	non-expressed	non-expressed	non-expressed
LOC100754363	non-expressed	non-expressed	non-expressed
LOC100755523	non-expressed	non-expressed	non-expressed
LOC103160043	non-expressed	non-expressed	non-expressed
LOC113833090	non-expressed	non-expressed	non-expressed
LOC100770864	non-expressed	non-expressed	non-expressed
Prr9	non-expressed	non-expressed	non-expressed
LOC113833123	non-expressed	non-expressed	non-expressed
LOC100771434	non-expressed	non-expressed	non-expressed
LOC100773174	non-expressed	non-expressed	non-expressed
Pglyrp4	non-expressed	non-expressed	non-expressed
LOC100772014	non-expressed	non-expressed	non-expressed
S100a8	non-expressed	non-expressed	non-expressed
LOC100772591	indeterminate/reactive	indeterminate/reactive	non-expressed
S100a5	expressed	expressed	expressed
LOC118237690	indeterminate/non-reactive	expressed	expressed
S100a4	expressed	expressed	expressed
S100a3	expressed	expressed	expressed
LOC100753326	non-expressed	non-expressed	non-expressed
S100a16	indeterminate/non-reactive	expressed	indeterminate/non-reactive
S100a14	non-expressed	non-expressed	non-expressed
S100a13	expressed	expressed	expressed
S100a1	expressed	expressed	expressed
Chtop	expressed	expressed	expressed
Snapin	expressed	expressed	expressed
Ilf2	expressed	expressed	expressed
Npr1	indeterminate/non-reactive	indeterminate/non-reactive	indeterminate/reactive
Ints3	expressed	expressed	expressed
Slc27a3	expressed	expressed	expressed
Gatad2b	expressed	expressed	expressed
LOC107978202	indeterminate/reactive	non-expressed	expressed
Dennd4b	expressed	expressed	expressed
Crtc2	expressed	expressed	expressed
Slc39a1	expressed	expressed	expressed
Creb3l4	non-expressed	non-expressed	non-expressed
Jtb	expressed	expressed	expressed
Rab13	expressed	expressed	expressed
Rps27	expressed	expressed	expressed
Nup210l	non-expressed	non-expressed	non-expressed
Tpm3	expressed	expressed	expressed
LOC113833120	non-expressed	non-expressed	non-expressed
CUNH1orf189	indeterminate/non-reactive	indeterminate/non-reactive	expressed
C1H1orf43	expressed	expressed	expressed
Ubap2l	expressed	expressed	expressed
Hax1	expressed	expressed	expressed
Aqp10	non-expressed	non-expressed	non-expressed
Atp8b2	expressed	expressed	expressed
Il6r	expressed	expressed	expressed
She	indeterminate/non-reactive	indeterminate/non-reactive	indeterminate/non-reactive
Ube2q1	expressed	expressed	expressed
Chrnb2	indeterminate/non-reactive	indeterminate/non-reactive	indeterminate/non-reactive
Adar	expressed	expressed	expressed
Kcnn3	non-expressed	non-expressed	non-expressed
Pmvk	expressed	expressed	expressed
Pbxip1	expressed	expressed	expressed
Pygo2	expressed	expressed	expressed
Shc1	expressed	expressed	expressed
LOC118237705	expressed	expressed	expressed
Flad1	expressed	expressed	expressed
Lenep	indeterminate/non-reactive	indeterminate/non-reactive	indeterminate/non-reactive
Zbtb7b	expressed	expressed	expressed
Dcst2	indeterminate/non-reactive	indeterminate/non-reactive	indeterminate/non-reactive
Dcst1	non-expressed	non-expressed	non-expressed
Adam15	expressed	expressed	expressed
Efna4	expressed	expressed	expressed
Efna3	expressed	expressed	expressed
Efna1	expressed	expressed	expressed
Slc50a1	expressed	expressed	expressed
Dpm3	expressed	expressed	expressed
Krtcap2	expressed	expressed	expressed
Trim46	expressed	expressed	expressed
Muc1	expressed	expressed	expressed
Thbs3	expressed	expressed	expressed
Mtx1	expressed	expressed	expressed
Gba	expressed	expressed	expressed
Fam189b	indeterminate/non-reactive	indeterminate/non-reactive	expressed
Scamp3	expressed	expressed	expressed
Clk2	expressed	expressed	expressed
Hcn3	indeterminate/non-reactive	indeterminate/non-reactive	indeterminate/non-reactive
Pklr	non-expressed	non-expressed	non-expressed
Fdps	expressed	expressed	expressed
Rusc1	expressed	expressed	expressed
Ash1l	expressed	expressed	expressed
Dap3	expressed	expressed	expressed
Msto1	expressed	expressed	expressed
LOC100771675	expressed	expressed	expressed
LOC100764952	expressed	expressed	expressed
Syt11	indeterminate/non-reactive	non-expressed	indeterminate/non-reactive
Rit1	expressed	expressed	expressed
Khdc4	expressed	expressed	expressed
Rxfp4	non-expressed	non-expressed	non-expressed
Arhgef2	expressed	expressed	expressed
Ssr2	expressed	expressed	expressed
Ubqln4	expressed	expressed	expressed
Lamtor2	expressed	expressed	expressed
Rab25	non-expressed	non-expressed	non-expressed
Mex3a	expressed	expressed	expressed
Lmna	expressed	expressed	expressed
Sema4a	non-expressed	indeterminate/non-reactive	non-expressed
Slc25a44	expressed	expressed	expressed
Pmf1	expressed	expressed	expressed
Bglap	indeterminate/non-reactive	indeterminate/non-reactive	indeterminate/non-reactive
Paqr6	indeterminate/non-reactive	non-expressed	indeterminate/non-reactive
Smg5	expressed	expressed	expressed
Tmem79	indeterminate/non-reactive	indeterminate/non-reactive	indeterminate/non-reactive
Glmp	expressed	expressed	expressed
Cct3	expressed	expressed	expressed
Tsacc	expressed	expressed	expressed
Rhbg	indeterminate/reactive	non-expressed	indeterminate/reactive
Mef2d	expressed	expressed	expressed
Iqgap3	expressed	expressed	expressed
Ttc24	non-expressed	non-expressed	non-expressed
Naxe	expressed	expressed	expressed
Gpatch4	expressed	expressed	expressed
LOC113833105	non-expressed	non-expressed	non-expressed
Bcan	non-expressed	non-expressed	non-expressed
Nes	non-expressed	non-expressed	non-expressed
Crabp2	non-expressed	non-expressed	indeterminate/non-reactive
Isg20l2	expressed	expressed	expressed
Rrnad1	expressed	expressed	expressed
Mrpl24	expressed	expressed	expressed
Hdgf	expressed	expressed	expressed
Prcc	expressed	expressed	expressed
Sh2d2a	indeterminate/non-reactive	non-expressed	indeterminate/non-reactive
Insrr	non-expressed	non-expressed	non-expressed
Ntrk1	non-expressed	non-expressed	non-expressed
Pear1	non-expressed	non-expressed	non-expressed
Lrrc71	expressed	expressed	expressed
Arhgef11	expressed	expressed	expressed
Etv3l	non-expressed	indeterminate/non-reactive	indeterminate/non-reactive
Etv3	expressed	expressed	expressed
LOC100760293	non-expressed	non-expressed	non-expressed
LOC100759999	non-expressed	non-expressed	non-expressed
Cd5l	non-expressed	non-expressed	non-expressed
LOC100774879	indeterminate/reactive	indeterminate/reactive	non-expressed
LOC100759428	non-expressed	non-expressed	non-expressed
Kirrel1	expressed	expressed	expressed
LOC100763497	expressed	expressed	expressed
LOC100765246	indeterminate/non-reactive	non-expressed	expressed
Dclk2	expressed	indeterminate/non-reactive	expressed
Lrba	expressed	expressed	expressed
Mab21l2	non-expressed	non-expressed	non-expressed
LOC100762631	indeterminate/non-reactive	indeterminate/non-reactive	non-expressed
Rps3a	expressed	expressed	expressed
Sh3d19	expressed	expressed	expressed
Prss48	non-expressed	non-expressed	indeterminate/reactive
Fam160a1	non-expressed	non-expressed	non-expressed
Gatb	expressed	expressed	expressed
Fbxw7	expressed	expressed	expressed
Tmem154	indeterminate/reactive	non-expressed	indeterminate/non-reactive
Tigd4	non-expressed	non-expressed	non-expressed
Arfip1	expressed	expressed	expressed
Fhdc1	indeterminate/non-reactive	expressed	expressed
Trim2	expressed	indeterminate/non-reactive	expressed
Mnd1	expressed	expressed	expressed
Tmem131l	expressed	expressed	expressed
Tlr2	expressed	expressed	expressed
Sfrp2	non-expressed	non-expressed	non-expressed
Dchs2	non-expressed	non-expressed	non-expressed
Plrg1	expressed	expressed	expressed
Fgb	non-expressed	non-expressed	non-expressed
Fga	non-expressed	non-expressed	non-expressed
Fgg	non-expressed	non-expressed	non-expressed
Lrat	non-expressed	non-expressed	non-expressed
Rbm46	non-expressed	non-expressed	non-expressed
Npy2r	non-expressed	non-expressed	non-expressed
LOC103163419	indeterminate/reactive	indeterminate/non-reactive	non-expressed
Map9	indeterminate/non-reactive	non-expressed	non-expressed
Gucy1a1	non-expressed	non-expressed	non-expressed
Gucy1b1	non-expressed	non-expressed	non-expressed
Asic5	non-expressed	non-expressed	non-expressed
Tdo2	non-expressed	non-expressed	non-expressed
Ctso	expressed	expressed	expressed
LOC113833083	non-expressed	non-expressed	non-expressed
LOC100765626	indeterminate/non-reactive	indeterminate/reactive	non-expressed
Pdgfc	expressed	expressed	expressed
Glrb	non-expressed	non-expressed	indeterminate/non-reactive
Gria2	non-expressed	non-expressed	non-expressed
Gask1b	expressed	expressed	expressed
Tmem144	non-expressed	non-expressed	non-expressed
Rxfp1	non-expressed	indeterminate/non-reactive	non-expressed
C1H4orf46	expressed	expressed	expressed
Etfdh	expressed	expressed	expressed
LOC100752921	expressed	expressed	expressed
Fnip2	expressed	expressed	expressed
CUNH4orf45	non-expressed	non-expressed	non-expressed
LOC113833098	non-expressed	non-expressed	indeterminate/non-reactive
Rapgef2	expressed	expressed	expressed
LOC113832901	non-expressed	non-expressed	non-expressed
Fstl5	non-expressed	non-expressed	non-expressed
Golim4	expressed	expressed	expressed
Serpini1	expressed	expressed	expressed
Pdcd10	expressed	expressed	expressed
Wdr49	non-expressed	non-expressed	non-expressed
Serpini2	non-expressed	non-expressed	non-expressed
Zbbx	non-expressed	non-expressed	indeterminate/non-reactive
LOC113832899	non-expressed	non-expressed	non-expressed
Bche	non-expressed	non-expressed	non-expressed
Slitrk3	indeterminate/non-reactive	non-expressed	indeterminate/non-reactive
Si	non-expressed	non-expressed	non-expressed
LOC100773904	indeterminate/non-reactive	indeterminate/reactive	indeterminate/reactive
Otol1	non-expressed	non-expressed	non-expressed
Sptssb	indeterminate/reactive	non-expressed	indeterminate/non-reactive
Nmd3	expressed	expressed	expressed
LOC100759332	indeterminate/reactive	indeterminate/reactive	non-expressed
B3galnt1	expressed	expressed	expressed
Ppm1l	expressed	expressed	expressed
Arl14	non-expressed	non-expressed	non-expressed
Kpna4	expressed	expressed	expressed
Trim59	expressed	expressed	expressed
Smc4	expressed	expressed	expressed
Ift80	expressed	expressed	expressed
LOC113832893	non-expressed	non-expressed	non-expressed
Il12a	non-expressed	non-expressed	non-expressed
LOC100760309	expressed	expressed	expressed
Iqcj	non-expressed	non-expressed	non-expressed
Mfsd1	expressed	expressed	expressed
Rarres1	non-expressed	non-expressed	non-expressed
Gfm1	expressed	expressed	expressed
Lxn	expressed	expressed	expressed
Mlf1	expressed	expressed	expressed
Rsrc1	expressed	expressed	expressed
Shox2	expressed	expressed	expressed
LOC100772666	indeterminate/reactive	indeterminate/non-reactive	non-expressed
Veph1	non-expressed	non-expressed	non-expressed
Ptx3	expressed	non-expressed	expressed
LOC100757574	non-expressed	non-expressed	non-expressed
Ccnl1	expressed	expressed	expressed
Lekr1	expressed	expressed	expressed
Tiparp	expressed	expressed	expressed
Ssr3	expressed	expressed	expressed
Kcnab1	non-expressed	non-expressed	non-expressed
LOC100759584	non-expressed	non-expressed	non-expressed
LOC100759878	non-expressed	non-expressed	non-expressed
Gmps	expressed	expressed	expressed
Slc33a1	expressed	expressed	expressed
CUNH3orf33	expressed	expressed	expressed
Plch1	indeterminate/non-reactive	indeterminate/non-reactive	indeterminate/non-reactive
Strit1	non-expressed	non-expressed	non-expressed
Mme	non-expressed	non-expressed	non-expressed
LOC100760757	indeterminate/non-reactive	indeterminate/reactive	non-expressed
LOC100757288	indeterminate/non-reactive	indeterminate/non-reactive	indeterminate/non-reactive
Gpr149	non-expressed	non-expressed	non-expressed
Dhx36	expressed	expressed	expressed
Arhgef26	non-expressed	non-expressed	non-expressed
Rap2b	expressed	expressed	expressed
P2ry1	expressed	indeterminate/non-reactive	expressed
LOC113832887	non-expressed	non-expressed	non-expressed
LOC118239448	non-expressed	non-expressed	non-expressed
Mbnl1	expressed	expressed	expressed
Sucnr1	indeterminate/non-reactive	expressed	indeterminate/non-reactive
Aadac	non-expressed	non-expressed	non-expressed
LOC100772096	non-expressed	non-expressed	non-expressed
LOC100771682	non-expressed	non-expressed	non-expressed
LOC100771391	non-expressed	non-expressed	non-expressed
LOC100771104	non-expressed	non-expressed	non-expressed
Igsf10	non-expressed	non-expressed	non-expressed
Med12l	non-expressed	non-expressed	non-expressed
P2ry12	non-expressed	non-expressed	non-expressed
P2ry13	non-expressed	non-expressed	non-expressed
Gpr87	non-expressed	non-expressed	non-expressed
P2ry14	non-expressed	non-expressed	non-expressed
Gpr171	non-expressed	non-expressed	non-expressed
Clrn1	non-expressed	non-expressed	non-expressed
Mindy4b	non-expressed	non-expressed	non-expressed
Siah2	expressed	expressed	expressed
Erich6	non-expressed	non-expressed	indeterminate/non-reactive
Selenot	expressed	expressed	expressed
LOC100772550	non-expressed	non-expressed	non-expressed
Eif2a	expressed	expressed	expressed
Serp1	expressed	expressed	expressed
Tsc22d2	expressed	expressed	expressed
Pfn2	expressed	expressed	expressed
Rnf13	expressed	expressed	expressed
Ankub1	non-expressed	non-expressed	non-expressed
Commd2	expressed	expressed	expressed
Wwtr1	expressed	expressed	expressed
Tm4sf4	non-expressed	non-expressed	non-expressed
Tm4sf1	expressed	expressed	expressed
Nbea	expressed	expressed	expressed
Mab21l1	non-expressed	non-expressed	non-expressed
Dclk1	expressed	expressed	expressed
Sohlh2	non-expressed	non-expressed	non-expressed
Ccdc169	non-expressed	non-expressed	indeterminate/non-reactive
Spart	expressed	expressed	expressed
Ccna1	non-expressed	non-expressed	non-expressed
Sertm1	non-expressed	non-expressed	non-expressed
Rfxap	expressed	expressed	expressed
Smad9	expressed	expressed	expressed
Alg5	expressed	expressed	expressed
LOC100757375	non-expressed	non-expressed	non-expressed
LOC103162714	non-expressed	non-expressed	non-expressed
LOC103162709	expressed	expressed	expressed
Exosc8	expressed	expressed	expressed
Supt20h	expressed	expressed	expressed
LOC100769230	non-expressed	non-expressed	non-expressed
LOC113830899	expressed	expressed	expressed
Postn	indeterminate/reactive	indeterminate/non-reactive	indeterminate/reactive
Trpc4	non-expressed	non-expressed	non-expressed
Ufm1	expressed	expressed	expressed
Frem2	non-expressed	non-expressed	non-expressed
Stoml3	non-expressed	non-expressed	non-expressed
Proser1	expressed	expressed	expressed
Nhlrc3	expressed	expressed	expressed
LOC100754918	non-expressed	non-expressed	indeterminate/non-reactive
Lhfpl6	expressed	expressed	expressed
Cog6	expressed	expressed	expressed
Foxo1	expressed	expressed	expressed
Maml3	expressed	expressed	expressed
Mgst2	non-expressed	non-expressed	non-expressed
Setd7	expressed	expressed	expressed
Rab33b	expressed	expressed	expressed
Naa15	expressed	expressed	expressed
Ndufc1	expressed	expressed	expressed
Mgarp	expressed	expressed	expressed
Elf2	expressed	expressed	expressed
Noct	expressed	expressed	expressed
Slc7a11	expressed	expressed	expressed
Pcdh18	expressed	expressed	expressed
LOC100763040	non-expressed	non-expressed	non-expressed
Pabpc4l	non-expressed	non-expressed	non-expressed
Pcdh10	non-expressed	non-expressed	non-expressed
CUNH4orf33	expressed	expressed	expressed
Sclt1	expressed	expressed	expressed
Jade1	expressed	expressed	expressed
Pgrmc2	expressed	expressed	expressed
Larp1b	expressed	expressed	expressed
Abhd18	expressed	expressed	expressed
LOC100771404	non-expressed	non-expressed	non-expressed
Mfsd8	expressed	expressed	expressed
Plk4	expressed	expressed	expressed
Hspa4l	non-expressed	non-expressed	non-expressed
Slc25a31	non-expressed	non-expressed	non-expressed
Intu	expressed	expressed	expressed
Fat4	non-expressed	non-expressed	non-expressed
Ankrd50	expressed	expressed	expressed
LOC100756555	non-expressed	non-expressed	non-expressed
Spry1	expressed	expressed	expressed
Spata5	expressed	expressed	expressed
Nudt6	expressed	expressed	expressed
Fgf2	non-expressed	non-expressed	non-expressed
Bbs12	expressed	expressed	expressed
Centrin-2	expressed	expressed	expressed
Il21	non-expressed	non-expressed	non-expressed
Il2	non-expressed	non-expressed	non-expressed
Adad1	non-expressed	non-expressed	non-expressed
LOC100752965	expressed	expressed	expressed
LOC113832931	non-expressed	non-expressed	non-expressed
Trpc3	non-expressed	expressed	non-expressed
Bbs7	expressed	expressed	expressed
Ccna2	expressed	expressed	expressed
Exosc9	expressed	expressed	expressed
Anxa5	expressed	expressed	expressed
LOC100771812	non-expressed	non-expressed	non-expressed
LOC100772092	expressed	expressed	expressed
Acad9	expressed	expressed	expressed
LOC100772381	non-expressed	non-expressed	non-expressed
Mccc1	expressed	expressed	expressed
LOC113832952	indeterminate/non-reactive	indeterminate/non-reactive	expressed
Dcun1d1	expressed	expressed	expressed
Atp11b	expressed	expressed	expressed
Sox2	non-expressed	non-expressed	non-expressed
Dnajc19	expressed	expressed	expressed
Fxr1	expressed	expressed	expressed
Ccdc39	non-expressed	non-expressed	non-expressed
LOC113832953	expressed	expressed	expressed
Ttc14	expressed	expressed	expressed
LOC107977792	non-expressed	non-expressed	non-expressed
Pex5l	non-expressed	indeterminate/reactive	non-expressed
Usp13	expressed	expressed	expressed
Ndufb5	expressed	expressed	expressed
Mrpl47	expressed	expressed	expressed
Actl6a	expressed	expressed	expressed
Gnb4	expressed	expressed	expressed
Mfn1	expressed	expressed	expressed
Znf639	expressed	expressed	expressed
Kcnmb3	non-expressed	non-expressed	non-expressed
Pik3ca	expressed	expressed	expressed
Zmat3	expressed	expressed	expressed
Kcnmb2	non-expressed	non-expressed	non-expressed
LOC103159201	non-expressed	indeterminate/reactive	non-expressed
LOC100765263	non-expressed	non-expressed	non-expressed
LOC103159203	non-expressed	non-expressed	non-expressed
Mecom	non-expressed	non-expressed	non-expressed
Actrt3	indeterminate/non-reactive	non-expressed	indeterminate/non-reactive
Mynn	expressed	expressed	expressed
Lrrc34	non-expressed	non-expressed	non-expressed
Lrriq4	indeterminate/non-reactive	indeterminate/non-reactive	indeterminate/non-reactive
Lrrc31	non-expressed	non-expressed	non-expressed
Samd7	non-expressed	non-expressed	non-expressed
Sec62	expressed	expressed	expressed
Gpr160	indeterminate/reactive	non-expressed	indeterminate/non-reactive
Phc3	expressed	expressed	expressed
Prkci	expressed	expressed	expressed
Skil	expressed	expressed	expressed
Cldn11	non-expressed	non-expressed	non-expressed
Slc7a14	non-expressed	non-expressed	non-expressed
Rpl22l1	expressed	expressed	expressed
Eif5a2	expressed	expressed	expressed
Slc2a2	non-expressed	non-expressed	non-expressed
Tnik	expressed	expressed	expressed
Pld1	expressed	expressed	expressed
Tmem212	non-expressed	non-expressed	indeterminate/reactive
Fndc3b	expressed	expressed	expressed
Ghsr	non-expressed	non-expressed	non-expressed
Tnfsf10	indeterminate/non-reactive	indeterminate/non-reactive	indeterminate/non-reactive
Nceh1	expressed	expressed	expressed
Ect2	expressed	expressed	expressed
Spata16	non-expressed	non-expressed	non-expressed
Nlgn1	indeterminate/non-reactive	indeterminate/non-reactive	indeterminate/non-reactive
Naaladl2	indeterminate/non-reactive	indeterminate/non-reactive	indeterminate/non-reactive
LOC100767120	non-expressed	non-expressed	non-expressed
Tbl1xr1	expressed	expressed	expressed
LOC113832935	indeterminate/non-reactive	indeterminate/reactive	non-expressed
LOC100766894	indeterminate/non-reactive	indeterminate/reactive	non-expressed
Agtr1	non-expressed	non-expressed	non-expressed
Cpb1	non-expressed	non-expressed	non-expressed
Cpa3	non-expressed	non-expressed	non-expressed
Gyg1	expressed	expressed	expressed
Hltf	expressed	expressed	expressed
Hps3	expressed	expressed	expressed
Cp	non-expressed	non-expressed	indeterminate/non-reactive
LOC100752946	expressed	expressed	expressed
Tespa1	non-expressed	non-expressed	non-expressed
Neurod4	non-expressed	non-expressed	non-expressed
LOC100753547	non-expressed	non-expressed	non-expressed
LOC100754927	non-expressed	non-expressed	non-expressed
LOC100755219	non-expressed	non-expressed	non-expressed
LOC100752264	non-expressed	non-expressed	non-expressed
LOC100752561	non-expressed	non-expressed	non-expressed
LOC100752862	non-expressed	non-expressed	non-expressed
LOC100755509	non-expressed	non-expressed	non-expressed
LOC100753162	non-expressed	non-expressed	non-expressed
LOC100755803	non-expressed	non-expressed	non-expressed
LOC100756098	non-expressed	non-expressed	non-expressed
LOC100753459	non-expressed	non-expressed	non-expressed
LOC100753761	indeterminate/reactive	indeterminate/reactive	non-expressed
LOC100754058	non-expressed	non-expressed	non-expressed
LOC100756387	non-expressed	non-expressed	non-expressed
LOC100756688	non-expressed	non-expressed	non-expressed
LOC100754350	non-expressed	non-expressed	non-expressed
LOC100754634	non-expressed	non-expressed	non-expressed
LOC100771152	non-expressed	non-expressed	non-expressed
LOC100769519	non-expressed	non-expressed	non-expressed
LOC100771440	non-expressed	non-expressed	non-expressed
LOC100771731	non-expressed	non-expressed	non-expressed
LOC103160094	non-expressed	non-expressed	non-expressed
LOC100772303	non-expressed	non-expressed	non-expressed
LOC100767900	non-expressed	non-expressed	non-expressed
LOC100772597	non-expressed	non-expressed	non-expressed
LOC100768188	non-expressed	non-expressed	non-expressed
LOC100768465	non-expressed	non-expressed	non-expressed
LOC100768759	non-expressed	non-expressed	non-expressed
LOC100769232	non-expressed	non-expressed	non-expressed
LOC100772890	non-expressed	non-expressed	non-expressed
LOC113832936	non-expressed	non-expressed	non-expressed
LOC100769803	non-expressed	non-expressed	non-expressed
LOC100770297	non-expressed	non-expressed	non-expressed
LOC100770870	non-expressed	non-expressed	non-expressed
LOC100770582	non-expressed	non-expressed	non-expressed
LOC113832922	non-expressed	non-expressed	non-expressed
LOC113832923	non-expressed	non-expressed	non-expressed
LOC113832937	non-expressed	non-expressed	non-expressed
LOC100773591	non-expressed	non-expressed	non-expressed
LOC118239520	non-expressed	non-expressed	non-expressed
LOC100767416	non-expressed	non-expressed	non-expressed
LOC100767709	non-expressed	non-expressed	non-expressed
LOC100768003	non-expressed	non-expressed	non-expressed
LOC100768293	non-expressed	non-expressed	non-expressed
LOC100768575	non-expressed	non-expressed	non-expressed
LOC100768871	non-expressed	non-expressed	non-expressed
LOC100769149	non-expressed	non-expressed	non-expressed
LOC100769718	non-expressed	non-expressed	non-expressed
LOC113832938	non-expressed	non-expressed	non-expressed
LOC103160918	non-expressed	non-expressed	non-expressed
LOC100766834	non-expressed	non-expressed	non-expressed
LOC100756225	non-expressed	non-expressed	non-expressed
LOC100770298	non-expressed	non-expressed	non-expressed
Mettl7b	non-expressed	non-expressed	non-expressed
Itga7	expressed	expressed	expressed
Bloc1s1	expressed	expressed	expressed
Rdh5	indeterminate/non-reactive	non-expressed	indeterminate/non-reactive
Cd63	expressed	expressed	expressed
Gdf11	expressed	expressed	expressed
Sarnp	expressed	expressed	expressed
Ormdl2	expressed	expressed	expressed
Dnajc14	expressed	expressed	expressed
LOC100770841	expressed	expressed	expressed
Mmp19	expressed	expressed	expressed
Pym1	expressed	expressed	expressed
Dgka	expressed	expressed	expressed
Pmel	non-expressed	non-expressed	non-expressed
Cdk2	expressed	expressed	expressed
Rab5b	expressed	expressed	expressed
Suox	expressed	expressed	expressed
Ikzf4	indeterminate/non-reactive	expressed	indeterminate/non-reactive
Rps26	expressed	expressed	expressed
Erbb3	non-expressed	non-expressed	non-expressed
Pa2g4	expressed	expressed	expressed
Zc3h10	expressed	expressed	expressed
Esyt1	expressed	expressed	expressed
Myl6b	expressed	expressed	expressed
Myl6	expressed	expressed	expressed
Smarcc2	expressed	expressed	expressed
Rnf41	expressed	expressed	expressed
Nabp2	expressed	expressed	expressed
Slc39a5	expressed	expressed	expressed
Ankrd52	expressed	expressed	expressed
Coq10a	expressed	expressed	expressed
Cs	expressed	expressed	expressed
Cnpy2	expressed	expressed	expressed
Pan2	expressed	expressed	expressed
Il23a	indeterminate/non-reactive	expressed	indeterminate/non-reactive
Stat2	expressed	expressed	expressed
Apof	non-expressed	non-expressed	non-expressed
Timeless	expressed	expressed	expressed
Mip	non-expressed	non-expressed	non-expressed
Spryd4	expressed	expressed	expressed
Gls2	expressed	expressed	expressed
Rbms2	expressed	expressed	expressed
Baz2a	expressed	expressed	expressed
Atp5f1b	expressed	expressed	expressed
Ptges3	expressed	expressed	expressed
LOC100762735	expressed	expressed	expressed
LOC118239501	indeterminate/reactive	indeterminate/non-reactive	expressed
Prim1	expressed	expressed	expressed
LOC100762147	non-expressed	non-expressed	non-expressed
Sdr9c7	non-expressed	non-expressed	non-expressed
LOC100773622	non-expressed	non-expressed	non-expressed
LOC118237619	non-expressed	non-expressed	non-expressed
LOC100761577	non-expressed	non-expressed	non-expressed
LOC100751871	indeterminate/reactive	non-expressed	indeterminate/non-reactive
Gpr182	indeterminate/reactive	non-expressed	indeterminate/reactive
Zbtb39	expressed	expressed	expressed
Tac3	non-expressed	non-expressed	non-expressed
Myo1a	indeterminate/non-reactive	non-expressed	indeterminate/non-reactive
Nemp1	expressed	expressed	expressed
Nab2	expressed	expressed	expressed
Stat6	expressed	expressed	expressed
LOC100754138	non-expressed	non-expressed	non-expressed
Lrp1	expressed	expressed	expressed
LOC113832924	non-expressed	non-expressed	non-expressed
Shmt2	expressed	expressed	expressed
Ndufa4l2	indeterminate/non-reactive	indeterminate/non-reactive	indeterminate/non-reactive
LOC100755585	expressed	expressed	expressed
Inhbc	non-expressed	non-expressed	non-expressed
Inhbe	non-expressed	non-expressed	non-expressed
Gli1	expressed	expressed	expressed
Arhgap9	indeterminate/non-reactive	non-expressed	indeterminate/non-reactive
Mars1	expressed	expressed	expressed
Ddit3	expressed	expressed	expressed
Mbd6	expressed	expressed	expressed
Dctn2	expressed	expressed	expressed
Kif5a	non-expressed	non-expressed	indeterminate/non-reactive
Pip4k2c	expressed	expressed	expressed
Dtx3	expressed	expressed	expressed
Arhgef25	indeterminate/non-reactive	non-expressed	indeterminate/non-reactive
LOC100758673	indeterminate/reactive	non-expressed	non-expressed
B4galnt1	non-expressed	non-expressed	non-expressed
Os9	expressed	expressed	expressed
Agap2	indeterminate/reactive	non-expressed	indeterminate/non-reactive
Tspan31	expressed	expressed	expressed
Cdk4	expressed	expressed	expressed
Marchf9	expressed	expressed	expressed
LOC100760414	indeterminate/non-reactive	indeterminate/non-reactive	indeterminate/non-reactive
Mettl1	expressed	expressed	expressed
Eef1akmt3	expressed	expressed	expressed
Tsfm	expressed	expressed	expressed
Avil	non-expressed	non-expressed	non-expressed
Ctdsp2	expressed	expressed	expressed
Atp23	expressed	expressed	expressed
LOC100766092	indeterminate/non-reactive	indeterminate/non-reactive	expressed
Lrig3	expressed	expressed	expressed
Slc16a7	indeterminate/non-reactive	non-expressed	indeterminate/non-reactive
Tafa2	non-expressed	non-expressed	non-expressed
Usp15	expressed	expressed	expressed
Mon2	expressed	expressed	expressed
Ppm1h	non-expressed	non-expressed	indeterminate/reactive
Avpr1a	non-expressed	non-expressed	non-expressed
LOC113830747	indeterminate/non-reactive	indeterminate/non-reactive	non-expressed
Rxylt1	expressed	expressed	expressed
Srgap1	expressed	expressed	expressed
C1H12orf66	expressed	expressed	expressed
CUNH12orf56	non-expressed	non-expressed	non-expressed
Xpot	expressed	expressed	expressed
LOC100770091	expressed	expressed	expressed
Rassf3	expressed	expressed	expressed
Gns	expressed	expressed	expressed
Tbc1d30	non-expressed	non-expressed	non-expressed
LOC118239502	non-expressed	non-expressed	non-expressed
Wif1	non-expressed	non-expressed	non-expressed
Lemd3	expressed	expressed	expressed
Msrb3	expressed	expressed	expressed
Hmga2	indeterminate/reactive	expressed	expressed
Llph	expressed	expressed	expressed
Tmbim4	expressed	expressed	expressed
Irak3	non-expressed	non-expressed	non-expressed
Helb	expressed	expressed	expressed
Grip1	non-expressed	non-expressed	non-expressed
Cand1	expressed	expressed	expressed
Dyrk2	expressed	expressed	expressed
Ifng	indeterminate/reactive	indeterminate/reactive	indeterminate/non-reactive
Il22	non-expressed	non-expressed	non-expressed
Mdm1	expressed	expressed	expressed
Rap1b	expressed	expressed	expressed
Nup107	expressed	expressed	expressed
Slc35e3	expressed	expressed	expressed
Mdm2	expressed	expressed	expressed
Cpm	non-expressed	non-expressed	non-expressed
Cpsf6	expressed	expressed	expressed
Lyz	indeterminate/non-reactive	non-expressed	indeterminate/non-reactive
LOC100750548	indeterminate/reactive	non-expressed	indeterminate/non-reactive
LOC113832969	expressed	non-expressed	expressed
LOC100762118	expressed	expressed	expressed
Frs2	expressed	expressed	expressed
Lrrc10	non-expressed	non-expressed	non-expressed
Cct2	expressed	expressed	expressed
Best3	non-expressed	non-expressed	non-expressed
Rab3ip	expressed	expressed	expressed
Myrfl	non-expressed	non-expressed	non-expressed
LOC103163686	indeterminate/non-reactive	indeterminate/non-reactive	expressed
LOC100755143	expressed	expressed	expressed
Kcnmb4	non-expressed	non-expressed	non-expressed
Ptprb	non-expressed	non-expressed	non-expressed
Ptprr	indeterminate/reactive	indeterminate/non-reactive	indeterminate/non-reactive
LOC100761147	non-expressed	non-expressed	indeterminate/reactive
Tspan8	indeterminate/non-reactive	non-expressed	non-expressed
Lgr5	non-expressed	non-expressed	non-expressed
Zfc3h1	expressed	expressed	expressed
LOC100760567	expressed	expressed	expressed
Rab21	expressed	expressed	expressed
Tbc1d15	expressed	expressed	expressed
Tph2	non-expressed	non-expressed	non-expressed
Trhde	non-expressed	non-expressed	non-expressed
LOC100761654	indeterminate/non-reactive	indeterminate/non-reactive	indeterminate/non-reactive
Atxn7l3b	expressed	expressed	expressed
Kcnc2	non-expressed	non-expressed	non-expressed
Caps2	indeterminate/non-reactive	indeterminate/non-reactive	expressed
Glipr1l1	non-expressed	non-expressed	non-expressed
LOC118237638	non-expressed	non-expressed	non-expressed
Glipr1	indeterminate/non-reactive	expressed	expressed
Krr1	expressed	expressed	expressed
LOC100761451	expressed	expressed	expressed
Nap1l1	expressed	expressed	expressed
Bbs10	expressed	expressed	expressed
Osbpl8	expressed	expressed	expressed
Zdhhc17	expressed	expressed	expressed
Csrp2	expressed	indeterminate/non-reactive	expressed
E2f7	expressed	expressed	expressed
Nav3	expressed	expressed	expressed
LOC100753541	non-expressed	non-expressed	non-expressed
Syt1	non-expressed	non-expressed	non-expressed
LOC100754143	non-expressed	non-expressed	non-expressed
Pawr	expressed	expressed	expressed
Ppp1r12a	expressed	expressed	expressed
Otogl	indeterminate/non-reactive	non-expressed	expressed
Ptprq	indeterminate/non-reactive	non-expressed	indeterminate/non-reactive
Myf6	non-expressed	non-expressed	non-expressed
Myf5	non-expressed	non-expressed	non-expressed
Lin7a	non-expressed	non-expressed	non-expressed
Acss3	non-expressed	non-expressed	non-expressed
LOC100752430	indeterminate/non-reactive	indeterminate/non-reactive	indeterminate/non-reactive
Mettl25	expressed	expressed	expressed
Syn3	indeterminate/reactive	indeterminate/non-reactive	indeterminate/non-reactive
Fbxo7	expressed	expressed	expressed
Bpifc	non-expressed	non-expressed	non-expressed
Rtcb	expressed	expressed	expressed
LOC113832927	non-expressed	non-expressed	non-expressed
Prdm4	expressed	expressed	expressed
Pwp1	expressed	expressed	expressed
Btbd11	non-expressed	non-expressed	non-expressed
Cry1	expressed	expressed	expressed
Mterf2	expressed	expressed	expressed
Tmem263	expressed	expressed	expressed
LOC100760792	indeterminate/non-reactive	indeterminate/non-reactive	indeterminate/non-reactive
Ric8b	expressed	expressed	expressed
Rfx4	non-expressed	non-expressed	non-expressed
Polr3b	expressed	expressed	expressed
LOC100766824	expressed	expressed	expressed
Ckap4	expressed	expressed	expressed
Nuak1	expressed	expressed	expressed
C1H12orf75	expressed	expressed	expressed
Appl2	expressed	expressed	expressed
Washc4	expressed	expressed	expressed
Aldh1l2	non-expressed	non-expressed	non-expressed
C1H12orf45	expressed	expressed	expressed
LOC113830657	expressed	expressed	expressed
Chst11	expressed	expressed	expressed
Txnrd1	expressed	expressed	expressed
Eid3	expressed	expressed	expressed
LOC113832980	non-expressed	non-expressed	non-expressed
Nfyb	expressed	expressed	expressed
Hcfc2	expressed	expressed	expressed
Glt8d2	indeterminate/non-reactive	indeterminate/non-reactive	non-expressed
Tdg	expressed	expressed	expressed
C1H12orf73	expressed	expressed	expressed
Hsp90b1	expressed	expressed	expressed
LOC100773619	indeterminate/non-reactive	indeterminate/non-reactive	expressed
Nt5dc3	expressed	expressed	expressed
Stab2	non-expressed	non-expressed	non-expressed
LOC100773903	non-expressed	non-expressed	non-expressed
CUNH12orf42	non-expressed	non-expressed	non-expressed
Ascl1	non-expressed	non-expressed	non-expressed
Pah	indeterminate/reactive	non-expressed	indeterminate/non-reactive
LOC118239524	non-expressed	non-expressed	non-expressed
Igf1	non-expressed	non-expressed	non-expressed
LOC100770426	non-expressed	non-expressed	non-expressed
Pmch	non-expressed	non-expressed	non-expressed
Parpbp	expressed	expressed	expressed
Nup37	expressed	expressed	expressed
Washc3	expressed	expressed	expressed
Dram1	expressed	expressed	expressed
Gnptab	expressed	expressed	expressed
Sycp3	indeterminate/reactive	non-expressed	non-expressed
Chpt1	expressed	expressed	expressed
Mybpc1	non-expressed	non-expressed	non-expressed
Spic	non-expressed	non-expressed	non-expressed
LOC103158567	non-expressed	non-expressed	non-expressed
LOC103163856	expressed	expressed	expressed
Arl1	expressed	expressed	expressed
Utp20	expressed	expressed	expressed
Slc5a8	non-expressed	non-expressed	non-expressed
Ano4	non-expressed	non-expressed	non-expressed
Gas2l3	expressed	expressed	expressed
Nr1h4	non-expressed	indeterminate/reactive	non-expressed
Slc17a8	non-expressed	non-expressed	non-expressed
LOC103160199	expressed	expressed	expressed
LOC100764975	non-expressed	non-expressed	non-expressed
Actr6	expressed	expressed	expressed
Uhrf1bp1l	expressed	expressed	expressed
Anks1b	non-expressed	non-expressed	non-expressed
LOC113833005	non-expressed	non-expressed	non-expressed
LOC100758500	expressed	expressed	expressed
Ikbip	expressed	expressed	expressed
Slc25a3	expressed	expressed	expressed
Tmpo	expressed	expressed	expressed
Nedd1	expressed	expressed	expressed
Cfap54	non-expressed	non-expressed	indeterminate/non-reactive
Cdk17	expressed	expressed	expressed
Elk3	expressed	expressed	expressed
Lta4h	expressed	expressed	expressed
Hal	non-expressed	non-expressed	non-expressed
Amdhd1	non-expressed	non-expressed	non-expressed
Ccdc38	non-expressed	non-expressed	non-expressed
LOC113832992	non-expressed	non-expressed	non-expressed
Snrpf	expressed	expressed	expressed
Ntn4	expressed	expressed	expressed
Usp44	non-expressed	non-expressed	non-expressed
Metap2	expressed	expressed	expressed
Vezt	expressed	expressed	expressed
Fgd6	expressed	expressed	expressed
Nr2c1	expressed	expressed	expressed
Ndufa12	expressed	expressed	expressed
Tmcc3	indeterminate/non-reactive	non-expressed	indeterminate/non-reactive
Cep83	expressed	expressed	expressed
Plxnc1	indeterminate/non-reactive	non-expressed	indeterminate/non-reactive
Cradd	expressed	expressed	expressed
Mrpl42	expressed	expressed	expressed
Ube2n	expressed	expressed	expressed
Nudt4	expressed	expressed	expressed
LOC118239604	indeterminate/reactive	indeterminate/reactive	non-expressed
LOC100758601	expressed	expressed	expressed
Btg1	expressed	expressed	expressed
Dcn	expressed	indeterminate/non-reactive	indeterminate/non-reactive
Lum	indeterminate/non-reactive	non-expressed	non-expressed
Kera	non-expressed	non-expressed	non-expressed
Epyc	non-expressed	non-expressed	indeterminate/non-reactive
Ccer1	non-expressed	non-expressed	non-expressed
Atp2b1	expressed	expressed	expressed
Poc1b	expressed	expressed	expressed
LOC100765247	expressed	expressed	expressed
Dusp6	expressed	expressed	expressed
LOC107977902	non-expressed	non-expressed	non-expressed
Kitlg	expressed	non-expressed	expressed
Tmtc3	expressed	expressed	expressed
Cep290	expressed	expressed	expressed
C1H12orf29	expressed	expressed	expressed
CUNH12orf50	non-expressed	non-expressed	non-expressed
Mgat4c	non-expressed	non-expressed	non-expressed
Nts	indeterminate/non-reactive	non-expressed	non-expressed
Rassf9	indeterminate/reactive	indeterminate/reactive	non-expressed
Alx1	non-expressed	non-expressed	expressed
Lrriq1	non-expressed	non-expressed	non-expressed
Slc6a15	expressed	expressed	expressed
LOC113833328	non-expressed	non-expressed	non-expressed
LOC100772332	indeterminate/non-reactive	indeterminate/non-reactive	indeterminate/non-reactive
Tmtc2	non-expressed	non-expressed	non-expressed
LOC113833329	non-expressed	indeterminate/non-reactive	non-expressed
LOC100765463	expressed	expressed	expressed
LOC118239525	non-expressed	non-expressed	non-expressed
LOC100765573	non-expressed	non-expressed	non-expressed
LOC100764401	indeterminate/non-reactive	indeterminate/non-reactive	indeterminate/non-reactive
Rint1	expressed	expressed	expressed
Pus7	expressed	expressed	expressed
Srpk2	expressed	expressed	expressed
Kmt2e	expressed	expressed	expressed
LOC113833165	expressed	expressed	expressed
Lhfpl3	non-expressed	non-expressed	non-expressed
Orc5	expressed	expressed	expressed
Reln	non-expressed	non-expressed	non-expressed
Slc26a5	non-expressed	non-expressed	non-expressed
Psmc2	expressed	expressed	expressed
Dnajc2	expressed	expressed	expressed
Pmpcb	expressed	expressed	expressed
Napepld	expressed	expressed	expressed
Armc10	expressed	expressed	expressed
Fbxl13	indeterminate/non-reactive	indeterminate/reactive	indeterminate/non-reactive
Lrrc17	indeterminate/non-reactive	non-expressed	non-expressed
Fam185a	expressed	expressed	expressed
Ccdc146	expressed	expressed	expressed
Fgl2	indeterminate/non-reactive	non-expressed	indeterminate/reactive
Gsap	expressed	expressed	expressed
LOC103162762	indeterminate/non-reactive	indeterminate/non-reactive	non-expressed
Ptpn12	expressed	expressed	expressed
LOC107978387	indeterminate/non-reactive	indeterminate/non-reactive	expressed
Rsbn1l	expressed	expressed	expressed
Tmem60	expressed	expressed	expressed
Phtf2	expressed	expressed	expressed
Magi2	expressed	expressed	expressed
Gnai1	expressed	expressed	expressed
Gnat3	indeterminate/reactive	non-expressed	indeterminate/non-reactive
Cd36	expressed	expressed	expressed
Sema3c	expressed	expressed	expressed
LOC103162716	indeterminate/non-reactive	indeterminate/reactive	indeterminate/reactive
Hgf	indeterminate/non-reactive	expressed	indeterminate/non-reactive
Cacna2d1	expressed	expressed	expressed
Pclo	expressed	expressed	expressed
LOC100756022	indeterminate/reactive	indeterminate/non-reactive	expressed
Sema3e	expressed	expressed	expressed
LOC100758569	indeterminate/reactive	indeterminate/reactive	non-expressed
LOC100758281	indeterminate/reactive	non-expressed	non-expressed
Sema3a	indeterminate/non-reactive	indeterminate/non-reactive	indeterminate/non-reactive
Sema3d	non-expressed	non-expressed	non-expressed
Grm3	non-expressed	non-expressed	non-expressed
Elapor2	non-expressed	non-expressed	non-expressed
Dmtf1	expressed	expressed	expressed
Tmem243	expressed	expressed	expressed
LOC113833167	non-expressed	non-expressed	non-expressed
LOC118239526	non-expressed	non-expressed	non-expressed
LOC100763734	non-expressed	non-expressed	non-expressed
LOC103164241	non-expressed	non-expressed	non-expressed
Akap9	expressed	expressed	expressed
Mterf1	expressed	expressed	expressed
Fzd1	expressed	expressed	expressed
Cdk14	expressed	expressed	expressed
LOC113832826	non-expressed	non-expressed	non-expressed
Cldn12	expressed	expressed	expressed
Gtpbp10	expressed	expressed	expressed
LOC118239574	non-expressed	non-expressed	non-expressed
Cfap69	expressed	expressed	expressed
Steap2	expressed	expressed	expressed
LOC103164031	indeterminate/reactive	non-expressed	indeterminate/non-reactive
Steap1	expressed	expressed	expressed
LOC113832825	non-expressed	non-expressed	non-expressed
LOC113832852	non-expressed	non-expressed	non-expressed
Znf804b	non-expressed	non-expressed	non-expressed
Tex47	non-expressed	non-expressed	non-expressed
LOC100750411	non-expressed	non-expressed	non-expressed
Sri	expressed	expressed	expressed
Adam22	expressed	expressed	expressed
Dbf4	expressed	expressed	expressed
Slc25a40	expressed	expressed	expressed
LOC118239561	non-expressed	indeterminate/non-reactive	indeterminate/non-reactive
Rundc3b	indeterminate/non-reactive	indeterminate/non-reactive	expressed
Abcb1	expressed	expressed	expressed
Abcb1b	expressed	expressed	expressed
Abcb4	non-expressed	non-expressed	non-expressed
Crot	expressed	expressed	expressed
Prss37	non-expressed	non-expressed	non-expressed
Tas2r4	non-expressed	non-expressed	non-expressed
Tas2r3	non-expressed	non-expressed	non-expressed
Ssbp1	expressed	expressed	expressed
Wee2	non-expressed	non-expressed	non-expressed
Dennd11	expressed	expressed	expressed
Agk	expressed	expressed	expressed
Tmem178b	indeterminate/non-reactive	indeterminate/non-reactive	indeterminate/non-reactive
Mrps33	expressed	expressed	expressed
Braf	expressed	expressed	expressed
Ndufb2	expressed	expressed	expressed
Adck2	expressed	expressed	expressed
Dennd2a	expressed	expressed	expressed
Mkrn1	expressed	expressed	expressed
Rab19	non-expressed	non-expressed	non-expressed
Slc37a3	expressed	expressed	expressed
Kdm7a	expressed	expressed	expressed
Parp12	expressed	expressed	expressed
Tbxas1	indeterminate/non-reactive	expressed	expressed
Hipk2	expressed	expressed	expressed
Clec2l	indeterminate/non-reactive	indeterminate/non-reactive	indeterminate/non-reactive
Klrg2	expressed	expressed	expressed
LOC100767953	expressed	expressed	expressed
Fmc1	expressed	expressed	expressed
Ubn2	expressed	expressed	expressed
LOC100768921	indeterminate/non-reactive	indeterminate/reactive	indeterminate/non-reactive
Ttc26	expressed	expressed	expressed
Zc3hav1	expressed	expressed	expressed
Zc3hav1l	non-expressed	non-expressed	non-expressed
Kiaa1549	expressed	expressed	expressed
Tmem213	non-expressed	non-expressed	non-expressed
Atp6v0a4	non-expressed	non-expressed	non-expressed
Svopl	non-expressed	non-expressed	non-expressed
Trim24	expressed	expressed	expressed
LOC113832823	non-expressed	non-expressed	non-expressed
LOC113832822	non-expressed	non-expressed	non-expressed
Akr1d1	non-expressed	non-expressed	indeterminate/non-reactive
Creb3l2	non-expressed	non-expressed	non-expressed
Dgki	non-expressed	non-expressed	non-expressed
LOC103160456	indeterminate/reactive	indeterminate/non-reactive	expressed
Ptn	non-expressed	non-expressed	non-expressed
Chrm2	non-expressed	non-expressed	non-expressed
Mtpn	expressed	expressed	expressed
Fam180a	non-expressed	non-expressed	non-expressed
Slc13a4	non-expressed	non-expressed	non-expressed
Nup205	expressed	expressed	expressed
Cnot4	expressed	expressed	expressed
LOC100762656	indeterminate/non-reactive	non-expressed	indeterminate/non-reactive
Stra8	non-expressed	non-expressed	non-expressed
Wdr91	expressed	expressed	expressed
Cyren	expressed	expressed	expressed
Tmem140	expressed	expressed	expressed
Agbl3	expressed	expressed	expressed
Cald1	expressed	expressed	expressed
LOC100763702	indeterminate/non-reactive	expressed	indeterminate/non-reactive
Bpgm	expressed	expressed	expressed
LOC100758120	non-expressed	non-expressed	non-expressed
LOC100757262	expressed	expressed	expressed
Akr1b8	expressed	expressed	expressed
Akr1b1	expressed	expressed	expressed
Slc35b4	expressed	expressed	expressed
Lrguk	indeterminate/reactive	indeterminate/non-reactive	indeterminate/non-reactive
Exoc4	expressed	expressed	expressed
Chchd3	expressed	expressed	expressed
Plxna4	indeterminate/non-reactive	expressed	indeterminate/non-reactive
Podxl	non-expressed	non-expressed	non-expressed
Mkln1	expressed	expressed	expressed
Tsga13	indeterminate/reactive	indeterminate/non-reactive	expressed
Klf14	non-expressed	non-expressed	non-expressed
Copg2	expressed	expressed	expressed
Mest	non-expressed	non-expressed	non-expressed
Cep41	expressed	expressed	expressed
Cpa1	non-expressed	non-expressed	non-expressed
Cpa5	non-expressed	non-expressed	non-expressed
Cpa4	non-expressed	non-expressed	non-expressed
Cpa2	non-expressed	non-expressed	non-expressed
Ssmem1	non-expressed	non-expressed	non-expressed
Tmem209	expressed	expressed	expressed
Klhdc10	expressed	expressed	expressed
Zc3hc1	expressed	expressed	expressed
Ube2h	expressed	expressed	expressed
Nrf1	expressed	expressed	expressed
LOC113832820	non-expressed	non-expressed	non-expressed
Strip2	expressed	expressed	expressed
Ahcyl2	expressed	expressed	expressed
Smo	expressed	expressed	expressed
Tspan33	non-expressed	non-expressed	non-expressed
Tnpo3	expressed	expressed	expressed
Irf5	non-expressed	non-expressed	non-expressed
Kcp	indeterminate/non-reactive	non-expressed	indeterminate/non-reactive
Atp6v1fnb	indeterminate/non-reactive	indeterminate/non-reactive	expressed
Atp6v1f	expressed	expressed	expressed
Flnc	indeterminate/non-reactive	indeterminate/non-reactive	indeterminate/reactive
Ccdc136	expressed	expressed	expressed
Opn1sw	non-expressed	non-expressed	non-expressed
Calu	expressed	expressed	expressed
Fam71f1	indeterminate/non-reactive	indeterminate/non-reactive	indeterminate/non-reactive
Fam71f2	indeterminate/non-reactive	indeterminate/non-reactive	indeterminate/non-reactive
Hilpda	expressed	expressed	expressed
Impdh1	expressed	expressed	expressed
Prrt4	non-expressed	non-expressed	non-expressed
Rbm28	expressed	expressed	expressed
Lep	non-expressed	non-expressed	non-expressed
Snd1	expressed	expressed	expressed
Lrrc4	non-expressed	non-expressed	non-expressed
Pax4	non-expressed	non-expressed	non-expressed
Fscn3	non-expressed	non-expressed	non-expressed
Arf5	expressed	expressed	expressed
Gcc1	expressed	expressed	expressed
Znf800	expressed	expressed	expressed
LOC113832815	non-expressed	non-expressed	non-expressed
Pot1	expressed	expressed	expressed
Gpr37	non-expressed	non-expressed	non-expressed
LOC100769684	non-expressed	non-expressed	non-expressed
Tmem229a	non-expressed	non-expressed	non-expressed
LOC100760289	non-expressed	non-expressed	non-expressed
LOC100759996	non-expressed	non-expressed	non-expressed
LOC100758272	non-expressed	non-expressed	non-expressed
LOC100759710	non-expressed	non-expressed	non-expressed
Wasl	expressed	expressed	expressed
Lmod2	non-expressed	non-expressed	non-expressed
Asb15	indeterminate/non-reactive	indeterminate/non-reactive	expressed
Ndufa5	expressed	expressed	expressed
Iqub	non-expressed	non-expressed	non-expressed
Slc13a1	non-expressed	non-expressed	non-expressed
Tas2r16	non-expressed	non-expressed	non-expressed
LOC100775054	non-expressed	non-expressed	non-expressed
Cadps2	non-expressed	non-expressed	non-expressed
Rnf148	non-expressed	non-expressed	non-expressed
Rnf133	non-expressed	non-expressed	non-expressed
Fezf1	non-expressed	non-expressed	non-expressed
Aass	non-expressed	non-expressed	non-expressed
Ptprz1	expressed	indeterminate/non-reactive	expressed
LOC103163628	expressed	expressed	expressed
LOC118239572	non-expressed	non-expressed	non-expressed
Fam3c	expressed	expressed	expressed
Wnt16	non-expressed	non-expressed	non-expressed
Cped1	expressed	expressed	expressed
Ing3	expressed	expressed	expressed
Tspan12	expressed	expressed	expressed
Kcnd2	non-expressed	non-expressed	non-expressed
Ankrd7	non-expressed	non-expressed	non-expressed
Lsm8	expressed	expressed	expressed
Cttnbp2	indeterminate/non-reactive	indeterminate/non-reactive	expressed
Cftr	non-expressed	non-expressed	non-expressed
Asz1	non-expressed	non-expressed	non-expressed
Wnt2	non-expressed	non-expressed	non-expressed
St7	expressed	expressed	expressed
Capza2	expressed	expressed	expressed
Met	expressed	expressed	expressed
Cav1	expressed	expressed	expressed
Cav2	expressed	expressed	expressed
Tes	expressed	non-expressed	expressed
Tfec	non-expressed	indeterminate/non-reactive	indeterminate/non-reactive
Mdfic	expressed	expressed	expressed
Foxp2	expressed	indeterminate/non-reactive	expressed
Ppp1r3a	non-expressed	non-expressed	non-expressed
Gpr85	non-expressed	non-expressed	non-expressed
Bmt2	expressed	expressed	expressed
Tmem168	expressed	expressed	expressed
LOC100765386	non-expressed	non-expressed	non-expressed
Vwde	non-expressed	non-expressed	non-expressed
Tmem106b	expressed	expressed	expressed
Thsd7a	expressed	expressed	expressed
Phf14	expressed	expressed	expressed
Ndufa4	expressed	expressed	expressed
LOC100759160	non-expressed	non-expressed	non-expressed
Nxph1	non-expressed	non-expressed	non-expressed
Ica1	non-expressed	non-expressed	non-expressed
Glcci1	expressed	expressed	expressed
Umad1	expressed	expressed	expressed
Rpa3	expressed	expressed	expressed
Mios	expressed	expressed	expressed
Col28a1	non-expressed	non-expressed	non-expressed
C1galt1	expressed	expressed	expressed
Asns	expressed	expressed	expressed
Tac1	non-expressed	non-expressed	non-expressed
LOC100771383	non-expressed	non-expressed	non-expressed
Sdhaf3	expressed	expressed	expressed
Dlx5	non-expressed	non-expressed	non-expressed
LOC113832622	non-expressed	non-expressed	non-expressed
Slc25a13	expressed	expressed	expressed
Dync1i1	non-expressed	non-expressed	indeterminate/non-reactive
Pdk4	expressed	expressed	expressed
Asb4	non-expressed	non-expressed	non-expressed
Pon2	non-expressed	expressed	non-expressed
Pon3	non-expressed	non-expressed	non-expressed
Pon1	non-expressed	non-expressed	non-expressed
Ppp1r9a	non-expressed	non-expressed	indeterminate/non-reactive
Peg10	indeterminate/non-reactive	non-expressed	indeterminate/non-reactive
Sgce	expressed	expressed	expressed
Casd1	expressed	expressed	expressed
Col1a2	non-expressed	non-expressed	non-expressed
Bet1	non-expressed	non-expressed	non-expressed
LOC113832635	non-expressed	non-expressed	non-expressed
Gng11	expressed	expressed	expressed
Gngt1	non-expressed	non-expressed	non-expressed
Tfpi2	non-expressed	indeterminate/non-reactive	non-expressed
Calcr	indeterminate/non-reactive	indeterminate/reactive	expressed
Vps50	expressed	expressed	expressed
Hepacam2	non-expressed	non-expressed	non-expressed
LOC100760157	indeterminate/reactive	non-expressed	indeterminate/non-reactive
Samd9l	expressed	expressed	expressed
Samd9	expressed	expressed	expressed
LOC100764813	indeterminate/non-reactive	indeterminate/non-reactive	non-expressed
Cdk6	expressed	expressed	expressed
Fam133b	expressed	expressed	expressed
LOC100763924	indeterminate/non-reactive	indeterminate/non-reactive	expressed
Rbm48	expressed	expressed	expressed
Pex1	expressed	expressed	expressed
Gatad1	expressed	expressed	expressed
Tmbim7p	non-expressed	non-expressed	non-expressed
Ankib1	expressed	expressed	expressed
Krit1	expressed	expressed	expressed
Lrrd1	non-expressed	non-expressed	non-expressed
LOC100762189	expressed	expressed	expressed
Ezh2	expressed	expressed	expressed
Cul1	expressed	expressed	expressed
Cntnap2	non-expressed	non-expressed	non-expressed
Tpk1	expressed	expressed	expressed
Nobox	non-expressed	non-expressed	non-expressed
Arhgef5	expressed	expressed	expressed
LOC100756155	non-expressed	non-expressed	non-expressed
LOC103161777	non-expressed	non-expressed	non-expressed
LOC100762231	non-expressed	non-expressed	non-expressed
LOC100755570	non-expressed	non-expressed	non-expressed
LOC100755277	non-expressed	non-expressed	non-expressed
LOC100761942	non-expressed	non-expressed	non-expressed
LOC100761658	non-expressed	non-expressed	non-expressed
LOC100754993	non-expressed	non-expressed	non-expressed
LOC100754700	non-expressed	non-expressed	non-expressed
LOC100754411	non-expressed	non-expressed	non-expressed
LOC100761367	non-expressed	non-expressed	non-expressed
LOC100761075	non-expressed	non-expressed	non-expressed
LOC100754121	non-expressed	non-expressed	non-expressed
LOC100753820	non-expressed	non-expressed	non-expressed
LOC100753518	expressed	expressed	expressed
LOC100760787	indeterminate/reactive	non-expressed	indeterminate/non-reactive
LOC100753218	non-expressed	non-expressed	non-expressed
LOC100752918	non-expressed	non-expressed	non-expressed
LOC113832613	non-expressed	non-expressed	non-expressed
LOC100760491	non-expressed	non-expressed	non-expressed
LOC100760201	non-expressed	non-expressed	non-expressed
Tas2r41	non-expressed	non-expressed	non-expressed
Tas2r60	non-expressed	non-expressed	non-expressed
LOC100752320	non-expressed	non-expressed	indeterminate/non-reactive
Epha1	non-expressed	non-expressed	non-expressed
Zyx	expressed	expressed	expressed
Fam131b	indeterminate/non-reactive	indeterminate/non-reactive	expressed
Clcn1	non-expressed	non-expressed	indeterminate/non-reactive
Casp2	expressed	expressed	expressed
Tmem139	non-expressed	non-expressed	indeterminate/non-reactive
LOC100750691	non-expressed	indeterminate/non-reactive	indeterminate/non-reactive
Gstk1	expressed	expressed	expressed
Tas2r40	non-expressed	non-expressed	non-expressed
LOC100774590	non-expressed	non-expressed	non-expressed
Pip	non-expressed	non-expressed	non-expressed
LOC100763399	non-expressed	non-expressed	non-expressed
Kel	non-expressed	non-expressed	non-expressed
Llcfc1	non-expressed	non-expressed	non-expressed
Trpv5	non-expressed	non-expressed	non-expressed
Trpv6	non-expressed	non-expressed	non-expressed
Ephb6	non-expressed	non-expressed	non-expressed
LOC100757609	non-expressed	non-expressed	non-expressed
LOC100762526	non-expressed	non-expressed	non-expressed
LOC100750882	non-expressed	non-expressed	non-expressed
LOC100750587	non-expressed	non-expressed	non-expressed
LOC100753535	non-expressed	non-expressed	non-expressed
LOC100753235	indeterminate/reactive	non-expressed	indeterminate/non-reactive
LOC100752635	non-expressed	non-expressed	non-expressed
Trypsin-4	non-expressed	non-expressed	non-expressed
LOC100769881	non-expressed	non-expressed	non-expressed
LOC100751756	non-expressed	non-expressed	non-expressed
Prss58	non-expressed	non-expressed	non-expressed
LOC100751176	non-expressed	non-expressed	non-expressed
Mgam2	non-expressed	non-expressed	non-expressed
Mgam	non-expressed	non-expressed	indeterminate/non-reactive
Tas2r38	non-expressed	non-expressed	non-expressed
Clec5a	non-expressed	non-expressed	non-expressed
LOC100753836	non-expressed	non-expressed	non-expressed
LOC100755006	expressed	expressed	expressed
LOC107980128	non-expressed	non-expressed	non-expressed
LOC100754137	non-expressed	non-expressed	non-expressed
LOC113832619	non-expressed	non-expressed	non-expressed
LOC113832467	non-expressed	non-expressed	non-expressed
LOC100767296	non-expressed	non-expressed	non-expressed
LOC103162117	non-expressed	non-expressed	non-expressed
LOC100774112	non-expressed	non-expressed	non-expressed
LOC100767872	non-expressed	non-expressed	non-expressed
LOC100774692	non-expressed	non-expressed	non-expressed
LOC100768162	non-expressed	non-expressed	non-expressed
LOC100768442	non-expressed	non-expressed	non-expressed
LOC100768733	non-expressed	non-expressed	non-expressed
LOC100769019	non-expressed	non-expressed	non-expressed
LOC113832470	non-expressed	non-expressed	non-expressed
Ubd	indeterminate/non-reactive	indeterminate/non-reactive	expressed
LOC100769306	non-expressed	non-expressed	non-expressed
LOC100750504	non-expressed	non-expressed	non-expressed
LOC100769884	non-expressed	non-expressed	non-expressed
LOC100770171	non-expressed	non-expressed	non-expressed
Gabbr1	expressed	expressed	expressed
Mog	non-expressed	non-expressed	non-expressed
LOC100751378	non-expressed	non-expressed	non-expressed
LOC100751667	non-expressed	non-expressed	non-expressed
LOC100771128	non-expressed	non-expressed	non-expressed
LOC100751953	non-expressed	non-expressed	non-expressed
LOC100752535	non-expressed	non-expressed	non-expressed
Polr1h	expressed	expressed	expressed
LOC100752838	expressed	indeterminate/non-reactive	expressed
Ppp1r11	expressed	expressed	expressed
Rnf39	non-expressed	non-expressed	non-expressed
Trim31	non-expressed	non-expressed	non-expressed
Trim40	non-expressed	non-expressed	non-expressed
Trim10	non-expressed	non-expressed	non-expressed
LOC107977064	non-expressed	non-expressed	non-expressed
Trim26	expressed	expressed	expressed
LOC113832472	non-expressed	non-expressed	non-expressed
LOC113832473	non-expressed	non-expressed	non-expressed
LOC100772658	non-expressed	non-expressed	non-expressed
LOC100772949	non-expressed	non-expressed	non-expressed
LOC100757234	non-expressed	non-expressed	non-expressed
LOC100757524	non-expressed	non-expressed	non-expressed
LOC100758095	non-expressed	non-expressed	non-expressed
LOC100758095_1	non-expressed	non-expressed	non-expressed
LOC100758961	non-expressed	non-expressed	non-expressed
LOC100773242	non-expressed	non-expressed	non-expressed
LOC100759246	expressed	expressed	expressed
LOC113832465	indeterminate/non-reactive	expressed	expressed
LOC100773524	expressed	expressed	expressed
LOC113832459	indeterminate/non-reactive	indeterminate/non-reactive	indeterminate/non-reactive
LOC100761611	indeterminate/non-reactive	indeterminate/non-reactive	indeterminate/non-reactive
LOC100763630	indeterminate/reactive	non-expressed	non-expressed
LOC100761321	non-expressed	non-expressed	non-expressed
LOC100762763	non-expressed	non-expressed	non-expressed
LOC100762478	expressed	expressed	expressed
LOC113831254	non-expressed	non-expressed	non-expressed
LOC100753528	non-expressed	non-expressed	non-expressed
LOC113832475	non-expressed	non-expressed	non-expressed
LOC100753227	indeterminate/reactive	indeterminate/non-reactive	non-expressed
LOC118237712	non-expressed	non-expressed	non-expressed
Pou5f1	non-expressed	non-expressed	non-expressed
Tcf19	expressed	expressed	expressed
Cchcr1	expressed	expressed	expressed
Psors1c2	expressed	expressed	expressed
Cdsn	indeterminate/non-reactive	expressed	expressed
CUNH6orf15	indeterminate/non-reactive	non-expressed	indeterminate/non-reactive
LOC113832476	non-expressed	non-expressed	non-expressed
Mucl3	non-expressed	non-expressed	non-expressed
Sfta2	non-expressed	non-expressed	non-expressed
Vars2	expressed	expressed	expressed
Gtf2h4	expressed	expressed	expressed
Ddr1	expressed	expressed	expressed
Ier3	expressed	expressed	expressed
Flot1	expressed	expressed	expressed
Tubb	expressed	expressed	expressed
Mdc1	expressed	expressed	expressed
Nrm	expressed	expressed	expressed
Ppp1r18	expressed	expressed	expressed
Dhx16	expressed	expressed	expressed
C1H6orf136	expressed	expressed	expressed
Atat1	expressed	expressed	expressed
Mrps18b	expressed	expressed	expressed
Ppp1r10	expressed	expressed	expressed
Abcf1	expressed	expressed	expressed
Prr3	expressed	expressed	expressed
Gnl1	expressed	expressed	expressed
LOC100757615	indeterminate/non-reactive	non-expressed	indeterminate/non-reactive
LOC100689011	expressed	expressed	expressed
LOC118237610	expressed	indeterminate/non-reactive	expressed
LOC118237718	expressed	expressed	expressed
LOC103161510	indeterminate/non-reactive	indeterminate/reactive	indeterminate/non-reactive
Ring1	expressed	expressed	expressed
Hsd17b8	expressed	expressed	expressed
Slc39a7	expressed	expressed	expressed
Rxrb	expressed	expressed	expressed
Col11a2	indeterminate/non-reactive	indeterminate/non-reactive	indeterminate/non-reactive
LOC100759342	indeterminate/reactive	non-expressed	indeterminate/non-reactive
LOC100759913	indeterminate/reactive	non-expressed	non-expressed
LOC100760208	non-expressed	non-expressed	non-expressed
Brd2	expressed	expressed	expressed
LOC113832477	indeterminate/non-reactive	indeterminate/reactive	expressed
LOC100760794	indeterminate/reactive	indeterminate/non-reactive	indeterminate/non-reactive
LOC100761082	indeterminate/non-reactive	non-expressed	expressed
Psmb9	expressed	expressed	expressed
Tap1	expressed	expressed	expressed
Psmb8	expressed	expressed	expressed
Tap2	expressed	expressed	expressed
LOC103161518	indeterminate/non-reactive	non-expressed	indeterminate/non-reactive
LOC100761373	indeterminate/reactive	non-expressed	indeterminate/non-reactive
LOC100752328	non-expressed	non-expressed	non-expressed
LOC100761951	indeterminate/reactive	non-expressed	non-expressed
LOC100762240	non-expressed	non-expressed	non-expressed
LOC100766775	non-expressed	non-expressed	non-expressed
LOC100767068	non-expressed	non-expressed	non-expressed
LOC100767639	non-expressed	non-expressed	non-expressed
LOC100767924	non-expressed	non-expressed	non-expressed
LOC100764815	non-expressed	non-expressed	non-expressed
LOC100750512	non-expressed	non-expressed	non-expressed
LOC100774703	non-expressed	non-expressed	non-expressed
LOC100763557	non-expressed	non-expressed	non-expressed
LOC100765650	non-expressed	non-expressed	non-expressed
Notch4	non-expressed	non-expressed	non-expressed
Gpsm3	expressed	expressed	expressed
Pbx2	expressed	expressed	expressed
Ager	indeterminate/non-reactive	indeterminate/non-reactive	expressed
Rnf5	expressed	expressed	expressed
Agpat1	expressed	expressed	expressed
Egfl8	indeterminate/non-reactive	non-expressed	non-expressed
Ppt2	expressed	expressed	expressed
LOC113832489	indeterminate/non-reactive	indeterminate/non-reactive	expressed
Fkbpl	expressed	indeterminate/reactive	expressed
Atf6b	expressed	expressed	expressed
LOC100767397	indeterminate/reactive	expressed	indeterminate/non-reactive
LOC100767691	non-expressed	non-expressed	non-expressed
C4a	indeterminate/non-reactive	indeterminate/non-reactive	expressed
Stk19	expressed	expressed	expressed
Dxo	expressed	indeterminate/reactive	expressed
Skiv2l	expressed	expressed	expressed
Nelfe	expressed	expressed	expressed
Cfb	indeterminate/reactive	non-expressed	non-expressed
C2	indeterminate/non-reactive	indeterminate/non-reactive	non-expressed
LOC113832491	expressed	expressed	expressed
Ehmt2	expressed	expressed	expressed
Slc44a4	non-expressed	non-expressed	non-expressed
Neu1	expressed	expressed	expressed
LOC100760218	indeterminate/non-reactive	non-expressed	indeterminate/non-reactive
Hspa1a	non-expressed	non-expressed	non-expressed
LOC100760804	non-expressed	non-expressed	non-expressed
Lsm2	expressed	expressed	expressed
Vars1	expressed	expressed	expressed
Vwa7	non-expressed	non-expressed	non-expressed
Sapcd1	indeterminate/non-reactive	indeterminate/non-reactive	expressed
Msh5	expressed	expressed	expressed
Clic1	expressed	expressed	expressed
Ddah2	indeterminate/non-reactive	indeterminate/reactive	expressed
Mpig6b	non-expressed	non-expressed	non-expressed
Ly6g6c	indeterminate/reactive	non-expressed	indeterminate/non-reactive
Ly6g6d	non-expressed	non-expressed	non-expressed
LOC100770851	non-expressed	non-expressed	non-expressed
LOC100771134	non-expressed	non-expressed	non-expressed
Abhd16a	expressed	expressed	expressed
Ly6g5c	non-expressed	non-expressed	non-expressed
Ly6g5b	indeterminate/reactive	non-expressed	indeterminate/non-reactive
Csnk2b	expressed	expressed	expressed
Gpank1	expressed	expressed	expressed
CUNH6orf47	expressed	expressed	expressed
Apom	expressed	expressed	expressed
Bag6	expressed	expressed	expressed
Prrc2a	expressed	expressed	expressed
Aif1	non-expressed	non-expressed	non-expressed
Ncr3	non-expressed	non-expressed	non-expressed
Lst1	non-expressed	non-expressed	non-expressed
Ltb	non-expressed	non-expressed	non-expressed
Tnf	non-expressed	non-expressed	non-expressed
Lta	non-expressed	non-expressed	non-expressed
Nfkbil1	expressed	expressed	expressed
Atp6v1g2	expressed	expressed	expressed
Ddx39b	expressed	expressed	expressed
LOC100689009	expressed	expressed	expressed
LOC103158895	expressed	expressed	expressed
LOC100752504	non-expressed	non-expressed	non-expressed
LOC100689008	expressed	expressed	expressed
LOC100689010	expressed	expressed	expressed
Vps52	expressed	expressed	expressed
Rps18	expressed	expressed	expressed
B3galt4	expressed	indeterminate/reactive	expressed
Wdr46	expressed	expressed	expressed
Pfdn6	expressed	expressed	expressed
Rgl2	expressed	expressed	expressed
Tapbp	expressed	expressed	expressed
LOC113832527	indeterminate/non-reactive	indeterminate/reactive	expressed
Daxx	expressed	expressed	expressed
Kifc1	expressed	expressed	expressed
Smim40	non-expressed	non-expressed	non-expressed
Phf1	expressed	expressed	expressed
Cuta	expressed	expressed	expressed
LOC100752061	expressed	expressed	expressed
Zbtb9	expressed	non-expressed	expressed
Bak1	expressed	expressed	expressed
LOC100773455	expressed	expressed	expressed
LOC100751775	expressed	expressed	expressed
LOC100773172	expressed	expressed	expressed
Ip6k3	indeterminate/non-reactive	non-expressed	indeterminate/non-reactive
LOC118239606	non-expressed	non-expressed	non-expressed
Lemd2	expressed	expressed	expressed
Grm4	non-expressed	non-expressed	non-expressed
Hmga1	expressed	expressed	expressed
Smim29	expressed	expressed	expressed
LOC103158569	expressed	expressed	expressed
Rps10	expressed	expressed	expressed
Pacsin1	indeterminate/non-reactive	indeterminate/non-reactive	indeterminate/non-reactive
Spdef	indeterminate/non-reactive	non-expressed	indeterminate/non-reactive
Ilrun	expressed	expressed	expressed
LOC118239534	indeterminate/non-reactive	indeterminate/non-reactive	indeterminate/non-reactive
Snrpc	expressed	expressed	expressed
Uhrf1bp1	expressed	expressed	expressed
Taf11	expressed	expressed	expressed
Anks1a	expressed	expressed	expressed
Tcp11	non-expressed	non-expressed	non-expressed
Scube3	non-expressed	non-expressed	non-expressed
Znf76	expressed	expressed	expressed
Def6	expressed	expressed	expressed
Ppard	expressed	expressed	expressed
Fance	expressed	expressed	expressed
Rpl10a	expressed	expressed	expressed
Tead3	expressed	expressed	expressed
Tulp1	non-expressed	non-expressed	non-expressed
Fkbp5	expressed	expressed	expressed
Armc12	non-expressed	non-expressed	non-expressed
Clpsl2	non-expressed	non-expressed	non-expressed
Clps	non-expressed	non-expressed	non-expressed
Lhfpl5	non-expressed	non-expressed	non-expressed
Srpk1	expressed	expressed	expressed
Slc26a8	indeterminate/non-reactive	indeterminate/non-reactive	expressed
Mapk14	expressed	expressed	expressed
Mapk13	non-expressed	non-expressed	non-expressed
LOC118239460	non-expressed	indeterminate/reactive	non-expressed
Brpf3	expressed	expressed	expressed
Pnpla1	non-expressed	non-expressed	non-expressed
Bnip5	indeterminate/non-reactive	non-expressed	non-expressed
LOC100759070	non-expressed	non-expressed	non-expressed
Glra3	non-expressed	non-expressed	non-expressed
Hpgd	non-expressed	non-expressed	non-expressed
Cep44	expressed	expressed	expressed
Fbxo8	expressed	expressed	expressed
LOC113833302	non-expressed	non-expressed	non-expressed
Scrg1	non-expressed	non-expressed	non-expressed
Sap30	expressed	expressed	expressed
Hmgb2	expressed	expressed	expressed
Galnt7	expressed	expressed	expressed
Galntl6	non-expressed	non-expressed	non-expressed
LOC100754329	non-expressed	non-expressed	non-expressed
LOC100771752	indeterminate/reactive	non-expressed	non-expressed
Mfap3l	non-expressed	non-expressed	non-expressed
LOC100761052	expressed	expressed	expressed
Clcn3	expressed	expressed	expressed
Nek1	expressed	expressed	expressed
Sh3rf1	expressed	expressed	expressed
Cbr4	expressed	expressed	expressed
LOC100762600	expressed	expressed	expressed
LOC118239332	indeterminate/reactive	non-expressed	non-expressed
Ddx60	indeterminate/non-reactive	indeterminate/reactive	indeterminate/non-reactive
LOC118239489	non-expressed	non-expressed	non-expressed
Anxa10	non-expressed	non-expressed	non-expressed
Spock3	non-expressed	non-expressed	non-expressed
Tll1	non-expressed	non-expressed	non-expressed
Cpe	non-expressed	non-expressed	non-expressed
Msmo1	expressed	expressed	expressed
Klhl2	expressed	expressed	expressed
Tmem192	expressed	expressed	expressed
LOC100756820	non-expressed	non-expressed	non-expressed
LOC100756524	non-expressed	non-expressed	non-expressed
LOC100756234	non-expressed	non-expressed	non-expressed
Apela	non-expressed	non-expressed	non-expressed
Marchf1	indeterminate/reactive	indeterminate/non-reactive	indeterminate/reactive
Tma16	expressed	expressed	expressed
Tktl2	non-expressed	non-expressed	non-expressed
Npy5r	non-expressed	non-expressed	non-expressed
Npy1r	non-expressed	non-expressed	non-expressed
Naf1	expressed	expressed	expressed
LOC100755335	non-expressed	non-expressed	non-expressed
Nat2	non-expressed	non-expressed	indeterminate/reactive
Psd3	expressed	expressed	expressed
Sh2d4a	non-expressed	non-expressed	non-expressed
Csgalnact1	non-expressed	non-expressed	indeterminate/reactive
Ints10	expressed	expressed	expressed
LOC113832502	non-expressed	non-expressed	non-expressed
Lpl	expressed	expressed	expressed
Slc18a1	non-expressed	non-expressed	non-expressed
Atp6v1b2	expressed	expressed	expressed
Lzts1	non-expressed	non-expressed	non-expressed
LOC100774954	expressed	expressed	expressed
LOC113832509	non-expressed	non-expressed	non-expressed
LOC118239536	non-expressed	non-expressed	non-expressed
LOC100751059	non-expressed	non-expressed	non-expressed
LOC103163862	non-expressed	non-expressed	non-expressed
LOC113832508	non-expressed	non-expressed	non-expressed
LOC113832507	non-expressed	non-expressed	non-expressed
LOC100752215	non-expressed	non-expressed	non-expressed
LOC100773501	non-expressed	non-expressed	non-expressed
LOC100753410	non-expressed	non-expressed	non-expressed
LOC118237605	indeterminate/non-reactive	indeterminate/non-reactive	indeterminate/non-reactive
LOC100753714	expressed	expressed	expressed
LOC100764206	expressed	expressed	expressed
LOC113833403	expressed	expressed	expressed
LOC100756518	expressed	expressed	expressed
LOC100761725	non-expressed	non-expressed	non-expressed
LOC100761437	non-expressed	non-expressed	non-expressed
LOC100756229	non-expressed	non-expressed	non-expressed
Tpm4	expressed	expressed	expressed
Rab8a	expressed	expressed	expressed
Hsh2d	indeterminate/non-reactive	indeterminate/non-reactive	expressed
Cib3	non-expressed	non-expressed	non-expressed
Fam32a	expressed	expressed	expressed
Ap1m1	expressed	expressed	expressed
Klf2	expressed	indeterminate/non-reactive	expressed
Eps15l1	expressed	expressed	expressed
Calr3	expressed	expressed	expressed
[truncated: 19,842 more rows]
