# Supplementary material for: Fantastic genes and where to find them expressed in CHO
Source: Comput Struct Biotechnol J. 2025 Apr 2;27:1407–15. doi: 10.1016/j.csbj.2025.03.050 (PMC12002940; doi:10.1016/j.csbj.2025.03.050)
Supplement: MMC 4 — Enriched secRecon terms. [file mmc4.xlsx]

## Sheet: Description
Supplementary File 4: Enriched secRecon terms
Sheet	Description
core_transcriptome	Genes expressed in all cell lines
silent	Genes non-expressed in all cell lines
reactive	Genes classified as reactive in any cell line
k1_expressed	Genex expressed in CHO-K1
k1_indeterminate	Genes classified as interminate in CHO-K1
k1_reactive	Genes classified as reactive in CHO-K1
k1_nonexpressed	Genes non-expressed in CHO-K1
s_expressed	Genex expressed in CHO-S
s_indeterminate	Genes classified as interminate in CHO-S
s_reactive	Genes classified as reactive in CHO-S
s_nonexpressed	Genes non-expressed in CHO-S
dxb11_exprssed	Genex expressed in CHO-DXB11
dxb11_indeterminate	Genes classified as interminate in CHO-DXB11
dxb11_reactive	Genes classified as reactive in CHO-DXB11
dxb11_nonexpressed	Genes non-expressed in CHO-DXB11

## Sheet: core_transcriptome
ID	Description	GeneRatio	BgRatio	pvalue	p.adjust	qvalue	geneID	Count
Mislocalized protein degradation	Mislocalized protein degradation	39/757	41/1099	3.35425e-05	0.00231443	0.00183601	Psma5/Psmd4/Psmb4/Psmc2/Psmb9/Psmb8/Bag6/Psmd6/Psmc6/Psmb5/Psmb2/Psmb1/LOC100760261/Psmd13/Psma1/Psmb10/Psmd7/Psma2/Psmd2/Get4/Psma4/Rnf126/Sgta/Psmc1/Psma3/Psma6/Psma7/Psmc3/Psmd14/Psmb7/Psmb6/Psmd11/Psmb3/LOC100759692/Psmc5/Psmd12/Psmd8/Psmc4/Ubl4a	39
ER to Golgi (anterograde)	ER to Golgi (anterograde)	50/757	56/1099	0.00023523	0.00811543	0.00643787	Sec22b/Copg2/Trappc10/Lman2l/Trappc11/Rab1a/Ykt6/Stx18/Uso1/Rab2b/Trappc3/Stx17/Rab2a/Lman1/Tmed7/Trappc8/Trappc13/Trappc9/Tbc1d22a/Stx5/Rab1b/Sec23ip/Copb1/Furin/Trappc2l/Rab18/Lman2/Trappc5/Tmed2/Hyou1/Trappc4/Copb2/Mon1a/Scap/Cnih4/Tmed10/Trappc6b/LOC100764663/Tbc1d20/Surf4/Tmed5/Trappc12/Arf1/Trappc1/Gosr1/Gosr2/Rab43/Trappc6a/Bcap31/Trappc2	50
Co-translational translocation	Co-translational translocation	20/757	20/1099	0.000534001	0.012282	0.00974318	Ssr2/Ssr3/Sec62/Sec61g/Srp72/Dnajc3/Sec61b/Srp19/Sec63/Sec61a2/Ssr1/Srpra/Srp9/Srp54/Rrbp1/Srp14/Hspa5/Srp68/Sec61a1/Ssr4	20
COPI	COPI	28/757	30/1099	0.0012812	0.0221007	0.0175322	Cog6/Copg2/Arf5/Cope/Ykt6/Ctbp1/Arf4/Rer1/Arfgap3/Arf3/Copz1/Gbf1/Rab1b/Bet1l/Copb1/Cog4/Kdelr2/Arcn1/Copb2/Scap/Copa/Scyl3/Arfgap1/Arfgap2/Kdelr1/Bnip1/Arf1/Copg1	28

## Sheet: silent
ID	Description	GeneRatio	BgRatio	pvalue	p.adjust	qvalue	geneID	Count
O-glycan mucin	O-glycan mucin	18/147	35/1099	4.2735e-08	1.88034e-06	1.7094e-06	Galnt15/Galnt12/Gcnt4/Galnt6/Galnt18/B3gnt6/Galnt9/Galnt17/Gcnt3/A4gnt/Galnt16/Agr2/Galnt3/Galnt5/Galnt14/B4galnt2/Galnt8/Galntl5	18

## Sheet: reactive
ID	Description	GeneRatio	BgRatio	pvalue	p.adjust	qvalue	geneID	Count

## Sheet: k1_expressed
ID	Description	GeneRatio	BgRatio	pvalue	p.adjust	qvalue	geneID	Count
Mislocalized protein degradation	Mislocalized protein degradation	39/775	41/1099	7.77204e-05	0.00536271	0.00433598	Psma5/Psmd4/Psmb4/Psmc2/Psmb9/Psmb8/Bag6/Psmd6/Psmc6/Psmb5/Psmb2/Psmb1/LOC100760261/Psmd13/Psma1/Psmb10/Psmd7/Psma2/Psmd2/Get4/Psma4/Rnf126/Sgta/Psmc1/Psma3/Psma6/Psma7/Psmc3/Psmd14/Psmb7/Psmb6/Psmd11/Psmb3/LOC100759692/Psmc5/Psmd12/Psmd8/Psmc4/Ubl4a	39
COPI	COPI	29/775	30/1099	0.000333198	0.0114953	0.00929448	Cog6/Copg2/Arf5/Cope/Ykt6/Ctbp1/Arf4/Rer1/Kdelr3/Arfgap3/Arf3/Copz1/Gbf1/Rab1b/Bet1l/Copb1/Cog4/Kdelr2/Arcn1/Copb2/Scap/Copa/Scyl3/Arfgap1/Arfgap2/Kdelr1/Bnip1/Arf1/Copg1	29
ER to Golgi (anterograde)	ER to Golgi (anterograde)	50/775	56/1099	0.000585184	0.0134592	0.0108824	Sec22b/Copg2/Trappc10/Lman2l/Trappc11/Rab1a/Ykt6/Stx18/Uso1/Rab2b/Trappc3/Stx17/Rab2a/Lman1/Tmed7/Trappc8/Trappc13/Trappc9/Tbc1d22a/Stx5/Rab1b/Sec23ip/Copb1/Furin/Trappc2l/Rab18/Lman2/Trappc5/Tmed2/Hyou1/Trappc4/Copb2/Mon1a/Scap/Cnih4/Tmed10/Trappc6b/LOC100764663/Tbc1d20/Surf4/Tmed5/Trappc12/Arf1/Trappc1/Gosr1/Gosr2/Rab43/Trappc6a/Bcap31/Trappc2	50
Co-translational translocation	Co-translational translocation	20/775	20/1099	0.000859477	0.014826	0.0119874	Ssr2/Ssr3/Sec62/Sec61g/Srp72/Dnajc3/Sec61b/Srp19/Sec63/Sec61a2/Ssr1/Srpra/Srp9/Srp54/Rrbp1/Srp14/Hspa5/Srp68/Sec61a1/Ssr4	20

## Sheet: k1_indeterminate
ID	Description	GeneRatio	BgRatio	pvalue	p.adjust	qvalue	geneID	Count

## Sheet: k1_reactive
ID	Description	GeneRatio	BgRatio	pvalue	p.adjust	qvalue	geneID	Count

## Sheet: k1_nonexpressed
ID	Description	GeneRatio	BgRatio	pvalue	p.adjust	qvalue	geneID	Count
O-glycan mucin	O-glycan mucin	19/165	35/1099	4.00843e-08	1.84388e-06	1.51898e-06	Galnt15/Galnt12/Gcnt4/Galnt6/Gcnt1/Galnt18/B3gnt6/Galnt9/Galnt17/Gcnt3/A4gnt/Galnt16/Agr2/Galnt3/Galnt5/Galnt14/B4galnt2/Galnt8/Galntl5	19
Heparan sulfate	Heparan sulfate	10/165	25/1099	0.00189388	0.0435593	0.0358841	LOC100762108/LOC100758983/Hs3st1/Hs3st5/LOC100770573/Hs3st2/Xylt1/Hs3st6/LOC113836795/Hs6st2	10

## Sheet: s_expressed
ID	Description	GeneRatio	BgRatio	pvalue	p.adjust	qvalue	geneID	Count
Mislocalized protein degradation	Mislocalized protein degradation	40/770	41/1099	6.48684e-06	0.000447592	0.000375554	Psma5/Psmd4/Psmb4/Psmc2/Psmb9/Psmb8/Bag6/Psmd6/Psmc6/Psmb5/Psmb2/Psma8/Psmb1/LOC100760261/Psmd13/Psma1/Psmb10/Psmd7/Psma2/Psmd2/Get4/Psma4/Rnf126/Sgta/Psmc1/Psma3/Psma6/Psma7/Psmc3/Psmd14/Psmb7/Psmb6/Psmd11/Psmb3/LOC100759692/Psmc5/Psmd12/Psmd8/Psmc4/Ubl4a	40
ER to Golgi (anterograde)	ER to Golgi (anterograde)	50/770	56/1099	0.000456334	0.0157435	0.0132097	Sec22b/Copg2/Trappc10/Lman2l/Trappc11/Rab1a/Ykt6/Stx18/Uso1/Rab2b/Trappc3/Stx17/Rab2a/Lman1/Tmed7/Trappc8/Trappc13/Trappc9/Tbc1d22a/Stx5/Rab1b/Sec23ip/Copb1/Furin/Trappc2l/Rab18/Lman2/Trappc5/Tmed2/Hyou1/Trappc4/Copb2/Mon1a/Scap/Cnih4/Tmed10/Trappc6b/LOC100764663/Tbc1d20/Surf4/Tmed5/Trappc12/Arf1/Trappc1/Gosr1/Gosr2/Rab43/Trappc6a/Bcap31/Trappc2	50
Co-translational translocation	Co-translational translocation	20/770	20/1099	0.000753896	0.0173396	0.0145489	Ssr2/Ssr3/Sec62/Sec61g/Srp72/Dnajc3/Sec61b/Srp19/Sec63/Sec61a2/Ssr1/Srpra/Srp9/Srp54/Rrbp1/Srp14/Hspa5/Srp68/Sec61a1/Ssr4	20
COPI	COPI	28/770	30/1099	0.00194261	0.03351	0.0281167	Cog6/Copg2/Arf5/Cope/Ykt6/Ctbp1/Arf4/Rer1/Arfgap3/Arf3/Copz1/Gbf1/Rab1b/Bet1l/Copb1/Cog4/Kdelr2/Arcn1/Copb2/Scap/Copa/Scyl3/Arfgap1/Arfgap2/Kdelr1/Bnip1/Arf1/Copg1	28

## Sheet: s_indeterminate
ID	Description	GeneRatio	BgRatio	pvalue	p.adjust	qvalue	geneID	Count

[truncated: 6 more sheets: s_reactive, s_nonexpressed, dxb11_expressed, dxb11_indeterminate, dxb11_reactive, dxb11_nonexpressed]
